# Supplementary material for: 1,3-Diphenyl-3,4-dihydro­benzo[b][1,6]naphthyridine
Source: Acta Crystallogr Sect E Struct Rep Online. 2010 Apr 17;66(Pt 5):o1114. doi: 10.1107/S1600536810013619 (PMC2979077; doi:10.1107/S1600536810013619)
Supplement: Supplementary file 1 [file e-66-o1114-sup1.cif]

##############################################################################
###                                                                        ###
###        Electronic paper (Acta Crystallographica Section E)             ###
###                                                                        ###
##############################################################################
#                                                                            #
# This CIF contains the data in a paper accepted for publication in Acta     #
# Crystallographica Section E. It conforms to the requirements of Notes      #
# for Authors for Section E, and has been peer reviewed under the auspices   #
# of the IUCr Commission on Journals.                                        #
#                                                                            #
# Full details of the Crystallographic Information File format               #
# are given in the paper "The Crystallographic Information File (CIF):       #
# a New Standard Archive File for Crystallography" by S. R. Hall, F. H.      #
# Allen and I. D. Brown [Acta Cryst. (1991), A47, 655-685].                  #
#                                                                            #
# The current version of the core CIF dictionary is obtainable from          #
# ftp://ftp.iucr.org/pub/cif_core.dic. The current version number is 2.4.    #
#                                                                            #
# Software is freely available for graphical display of the structure(s) in  #
# this CIF.  For information consult the CIF home page http://www.iucr.org/  #
# cif/home.html                                                              #
#                                                                            #
# This file may be used for bona fide research purposes within the           #
# scientific community so long as proper attribution is given to the journal # 
# article from which it was obtained.                                        #
#                                                                            #
##############################################################################
                                             
data_global
_audit_creation_method     'manual edited SHELXL-97 .cif file'
_journal_date_recd_electronic     2010-04-12
_journal_date_accepted     2010-04-13
_journal_name_full     'Acta Crystallographica, Section E'
_journal_year     2010
_journal_volume     66
_journal_issue      5
_journal_page_first     o1114
_journal_page_last     o1114
_journal_paper_category     QO
_journal_coeditor_code     BT5246
_publ_contact_author_name     'Ferdinand Belaj'
_publ_contact_author_address
; Institute of Chemistry,
  Karl-Franzens University Graz,
  Schubertstr. 1,
  A-8010 Graz,
  Austria
;
_publ_contact_author_email     'ferdinand.belaj@uni-graz.at'
_publ_contact_author_fax     '43(316)3809835'
_publ_contact_author_phone     '43(316)3805288'
_publ_section_title
;
1,3-Diphenyl-3,4-dihydrobenzo[<i>b</i>][1,6]naphthyridine
;
loop_
    _publ_author_name
    _publ_author_address
    'Werner Seebacher'
; Institute of Pharmaceutical Sciences,
  Departement of Pharmaceutical Chemistry,
  Karl-Franzens University Graz,
  Universit\"atsplatz 1,
  A-8010 Graz,
  Austria
;
    'Robert Weis'
; Institute of Pharmaceutical Sciences,
  Departement of Pharmaceutical Chemistry,
  Karl-Franzens University Graz,
  Universit\"atsplatz 1,
  A-8010 Graz,
  Austria
;
    'Robert Saf'
; Institute for Chemistry and Technology of Materials (ICTM),
  Graz University of Technology,
  Stremayrgasse 16,
  A-8010 Graz,
  Austria
;
    'Ferdinand Belaj'
; Institute of Chemistry,
  Karl-Franzens University Graz,
  Schubertstrasse 1,
  A-8010 Graz,
  Austria
;
data_I
_chemical_name_systematic
;
1,3-Diphenyl-3,4-dihydrobenzo[<i>b</i>][1,6]naphthyridine
;
_chemical_name_common     ?
_chemical_formula_moiety     'C24 H18 N2'
_chemical_formula_sum     'C24 H18 N2'
_chemical_formula_iupac     'C24 H18 N2'
_chemical_formula_weight     334.40
_chemical_melting_point     ?
_symmetry_cell_setting     monoclinic
_symmetry_space_group_name_H-M     'P 21/c'
_symmetry_space_group_name_Hall     '-P 2ybc'
loop_
    _symmetry_equiv_pos_as_xyz
    'x, y, z'
    '-x, y+1/2, -z+1/2'
    '-x, -y, -z'
    'x, -y-1/2, z-1/2'
_cell_length_a     10.2658(4)
_cell_length_b     10.8583(5)
_cell_length_c     16.1842(7)
_cell_angle_alpha     90.00
_cell_angle_beta     107.909(2)
_cell_angle_gamma     90.00
_cell_volume     1716.63(13)
_cell_formula_units_Z     4
_cell_measurement_reflns_used     9913
_cell_measurement_theta_min     2.65
_cell_measurement_theta_max     26.02
_cell_measurement_temperature     100(2)
_exptl_crystal_description     'block'
_exptl_crystal_colour     'yellow'
_exptl_crystal_size_max     0.32
_exptl_crystal_size_mid     0.28
_exptl_crystal_size_min     0.16
_exptl_crystal_density_diffrn     1.294
_exptl_crystal_density_meas     ?
_exptl_crystal_density_method     'not measured'
_exptl_crystal_F_000     704
_exptl_absorpt_coefficient_mu     0.076
_exptl_absorpt_correction_type     'multi-scan'
_exptl_absorpt_process_details     '(SADABS; Bruker, 2000)'
_exptl_absorpt_correction_T_min     0.8846
_exptl_absorpt_correction_T_max     0.9883
_exptl_special_details
;
;
_diffrn_ambient_temperature     100(2)
_diffrn_radiation_type     'MoK\a'
_diffrn_radiation_wavelength     0.71073
_diffrn_radiation_source     'sealed tube'
_diffrn_radiation_monochromator     'graphite'
_diffrn_measurement_device_type     'Bruker APEXII CCD'
_diffrn_measurement_method     '\f and \w scans'
_diffrn_detector_area_resol_mean     ?
_diffrn_reflns_number     20360
_diffrn_reflns_av_R_equivalents     0.0289
_diffrn_reflns_av_sigmaI/netI     0.0182
_diffrn_reflns_theta_min     2.30
_diffrn_reflns_theta_max     26.00
_diffrn_reflns_theta_full     26.00
_diffrn_measured_fraction_theta_max     0.998
_diffrn_measured_fraction_theta_full     0.998
_diffrn_reflns_limit_h_min     -12
_diffrn_reflns_limit_h_max     12
_diffrn_reflns_limit_k_min     -13
_diffrn_reflns_limit_k_max     13
_diffrn_reflns_limit_l_min     -19
_diffrn_reflns_limit_l_max     19
_diffrn_standards_number     0
_diffrn_standards_interval_count     ?
_diffrn_standards_decay_%     ?
_refine_special_details
;
Refinement of <i>F</i>^2^ against ALL reflections. The weighted <i>R</i>-factor
wR and goodness of fit <i>S</i> are based on <i>F</i>^2^, conventional
<i>R</i>-factors <i>R</i> are based on <i>F</i>, with <i>F</i> set to zero for
negative <i>F</i>^2^. The threshold expression of <i>F</i>^2^ >
\s(<i>F</i>^2^) is used only for calculating <i>R</i>-factors(gt) etc. and is
not relevant to the choice of reflections for refinement. <i>R</i>-factors
based on <i>F</i>^2^ are statistically about twice as large as those based on
<i>F</i>, and <i>R</i>- factors based on ALL data will be even larger.
The non-hydrogen atoms were refined with anisotropic displacement parameters
without any constraints. The H atom of the tertiary C---H group was refined
with an individual isotropic displacement parameter and all X---C---H angles
equal at a C---H distance of 1.00 \%A (AFIX 13 of SHELXL-97). The H atoms of
the CH~2~ group were refined with common isotropic displacement parameters and
idealized geometry with approximately tetrahedral angles and C---H distances
of 0.99 \%A (AFIX 23 of SHELXL-97). The H atoms of the phenyl rings as well as
the atoma H6, H7, H8, and H9 were put at the external bisector of the
C---C---C angle at a C---H distance of 0.95 \%A and common isotropic
displacement parameters were refined for the H atoms of the same ring (AFIX 43
of SHELXL-97). The H atom H10 was put at the external bisector of the
C---C---C angle at a C---H distance of 0.95 \%A but the individual isotropic
displacement parameter was free to refine (AFIX 43 of SHELXL-97).
;
_reflns_number_total     3365
_reflns_number_gt     3060
_reflns_threshold_expression     I>2sigma(I)
_refine_ls_structure_factor_coef     Fsqd
_refine_ls_matrix_type     full
_refine_ls_R_factor_all     0.0399
_refine_ls_R_factor_gt     0.0363
_refine_ls_wR_factor_gt     0.0904
_refine_ls_wR_factor_ref     0.0935
_refine_ls_goodness_of_fit_ref     1.022
_refine_ls_restrained_S_all     1.022
_refine_ls_number_reflns     3365
_refine_ls_number_parameters     241
_refine_ls_number_restraints     0
_refine_ls_hydrogen_treatment     refU
_refine_ls_weighting_scheme     calc
_refine_ls_weighting_details
         'calc w=1/[\s^2^(Fo^2^)+(0.0446P)^2^+0.7644P] where P=(Fo^2^+2Fc^2^)/3'
_atom_sites_solution_hydrogens     geom
_atom_sites_solution_primary     direct
_atom_sites_solution_secondary     difmap
_refine_ls_shift/su_max     0.000
_refine_ls_shift/su_mean     0.000
_refine_diff_density_max     0.399
_refine_diff_density_min     -0.276
_refine_ls_extinction_method     none
_refine_ls_extinction_coef     ?
loop_
    _atom_type_symbol
    _atom_type_description
    _atom_type_scat_dispersion_real
    _atom_type_scat_dispersion_imag
    _atom_type_scat_source
    'C' 'C' 0.0033 0.0016
                         'International Tables Vol C Tables 4.2.6.8 and 6.1.1.4'
    'H' 'H' 0.0000 0.0000
                         'International Tables Vol C Tables 4.2.6.8 and 6.1.1.4'
    'N' 'N' 0.0061 0.0033
                         'International Tables Vol C Tables 4.2.6.8 and 6.1.1.4'
_computing_data_collection     'APEX2 (Bruker, 2004)'
_computing_cell_refinement     'SAINT (Bruker, 2000)'
_computing_data_reduction     'SAINT (Bruker, 2000)'
_computing_structure_solution     'SHELXS97 (Sheldrick, 2008)'
_computing_structure_refinement     'SHELXL97 (Sheldrick, 2008)'
_computing_molecular_graphics     'modified ORTEP (Johnson, 1965)'
_computing_publication_material     'SHELXL97 (Sheldrick, 2008)'
loop_
    _atom_site_type_symbol
    _atom_site_label
    _atom_site_fract_x
    _atom_site_fract_y
    _atom_site_fract_z
    _atom_site_U_iso_or_equiv
    _atom_site_adp_type
    _atom_site_calc_flag
    _atom_site_refinement_flags
    _atom_site_occupancy
    _atom_site_disorder_assembly
    _atom_site_disorder_group
    C C1 0.60895(12) 0.61918(11) 0.71264(8) 0.0221(3) Uani d . 1 . .
    N N2 0.67352(10) 0.72215(9) 0.71977(6) 0.0183(2) Uani d . 1 . .
    C C3 0.61969(11) 0.81335(10) 0.64987(7) 0.0162(2) Uani d . 1 . .
    H H3 0.5364 0.8516 0.6588 0.016(3) Uiso calc R 1 . .
    C C4 0.57620(11) 0.75231(10) 0.55983(7) 0.0167(2) Uani d . 1 . .
    H H41 0.5341 0.8145 0.5148 0.022(2) Uiso calc R 1 . .
    H H42 0.6576 0.7180 0.5474 0.022(2) Uiso calc R 1 . .
    C C41 0.47489(11) 0.65074(10) 0.55714(7) 0.0154(2) Uani d . 1 . .
    N N5 0.37687(9) 0.62770(8) 0.48450(6) 0.0160(2) Uani d . 1 . .
    C C51 0.28123(11) 0.53968(10) 0.48615(7) 0.0160(2) Uani d . 1 . .
    C C6 0.17392(11) 0.51425(11) 0.40906(7) 0.0186(2) Uani d . 1 . .
    H H6 0.1692 0.5578 0.3573 0.0233(17) Uiso calc R 1 . .
    C C7 0.07669(12) 0.42730(11) 0.40843(8) 0.0216(3) Uani d . 1 . .
    H H7 0.0054 0.4109 0.3561 0.0233(17) Uiso calc R 1 . .
    C C8 0.08147(12) 0.36181(11) 0.48477(8) 0.0220(3) Uani d . 1 . .
    H H8 0.0143 0.3010 0.4833 0.0233(17) Uiso calc R 1 . .
    C C9 0.18252(12) 0.38568(11) 0.56076(8) 0.0195(2) Uani d . 1 . .
    H H9 0.1839 0.3429 0.6122 0.0233(17) Uiso calc R 1 . .
    C C91 0.28508(11) 0.47405(10) 0.56299(7) 0.0168(2) Uani d . 1 . .
    C C10 0.39474(12) 0.49926(10) 0.63871(7) 0.0180(2) Uani d . 1 . .
    H H10 0.4019 0.4564 0.6911 0.022(3) Uiso calc R 1 . .
    C C101 0.49068(11) 0.58561(10) 0.63637(7) 0.0173(2) Uani d . 1 . .
    C C11 0.66051(11) 0.52633(10) 0.78325(7) 0.0173(2) Uani d . 1 . .
    C C12 0.67192(11) 0.40231(11) 0.76360(7) 0.0182(2) Uani d . 1 . .
    H H12 0.6417 0.3754 0.7049 0.0262(16) Uiso calc R 1 . .
    C C13 0.72750(11) 0.31812(11) 0.82995(8) 0.0217(3) Uani d . 1 . .
    H H13 0.7371 0.2341 0.8164 0.0262(16) Uiso calc R 1 . .
    C C14 0.76892(12) 0.35674(12) 0.91590(8) 0.0234(3) Uani d . 1 . .
    H H14 0.8049 0.2988 0.9611 0.0262(16) Uiso calc R 1 . .
    C C15 0.75784(12) 0.47979(12) 0.93583(8) 0.0236(3) Uani d . 1 . .
    H H15 0.7867 0.5062 0.9946 0.0262(16) Uiso calc R 1 . .
    C C16 0.70445(12) 0.56423(11) 0.86972(8) 0.0208(3) Uani d . 1 . .
    H H16 0.6978 0.6486 0.8835 0.0262(16) Uiso calc R 1 . .
    C C21 0.72353(11) 0.91467(10) 0.65640(7) 0.0154(2) Uani d . 1 . .
    C C22 0.68122(12) 1.03683(11) 0.64243(7) 0.0184(2) Uani d . 1 . .
    H H22 0.5871 1.0563 0.6307 0.0257(16) Uiso calc R 1 . .
    C C23 0.77463(13) 1.13070(11) 0.64538(7) 0.0210(3) Uani d . 1 . .
    H H23 0.7441 1.2136 0.6357 0.0257(16) Uiso calc R 1 . .
    C C24 0.91240(12) 1.10332(11) 0.66241(7) 0.0218(3) Uani d . 1 . .
    H H24 0.9766 1.1672 0.6646 0.0257(16) Uiso calc R 1 . .
    C C25 0.95581(12) 0.98180(12) 0.67630(8) 0.0220(3) Uani d . 1 . .
    H H25 1.0500 0.9626 0.6876 0.0257(16) Uiso calc R 1 . .
    C C26 0.86247(12) 0.88817(11) 0.67380(7) 0.0190(2) Uani d . 1 . .
    H H26 0.8934 0.8055 0.6840 0.0257(16) Uiso calc R 1 . .
loop_
    _atom_site_aniso_label
    _atom_site_aniso_U_11
    _atom_site_aniso_U_22
    _atom_site_aniso_U_33
    _atom_site_aniso_U_12
    _atom_site_aniso_U_13
    _atom_site_aniso_U_23
    C1 0.0239(6) 0.0193(6) 0.0199(6) -0.0017(5) 0.0022(5) 0.0022(5)
    N2 0.0227(5) 0.0168(5) 0.0146(5) -0.0015(4) 0.0046(4) 0.0017(4)
    C3 0.0175(5) 0.0155(5) 0.0157(5) 0.0009(4) 0.0051(4) 0.0005(4)
    C4 0.0197(5) 0.0160(5) 0.0139(5) -0.0009(4) 0.0043(4) 0.0014(4)
    C41 0.0166(5) 0.0135(5) 0.0165(5) 0.0029(4) 0.0059(4) -0.0005(4)
    N5 0.0173(5) 0.0144(5) 0.0161(5) 0.0017(4) 0.0047(4) -0.0008(4)
    C51 0.0170(5) 0.0133(5) 0.0182(5) 0.0029(4) 0.0061(4) -0.0016(4)
    C6 0.0196(6) 0.0181(6) 0.0176(6) 0.0033(4) 0.0050(4) -0.0012(4)
    C7 0.0176(6) 0.0225(6) 0.0226(6) 0.0008(5) 0.0031(5) -0.0061(5)
    C8 0.0181(6) 0.0198(6) 0.0293(6) -0.0038(4) 0.0091(5) -0.0038(5)
    C9 0.0205(6) 0.0173(6) 0.0227(6) 0.0005(4) 0.0098(5) -0.0007(4)
    C91 0.0178(5) 0.0140(5) 0.0194(6) 0.0022(4) 0.0071(4) -0.0017(4)
    C10 0.0218(6) 0.0159(5) 0.0169(5) 0.0014(4) 0.0067(5) 0.0015(4)
    C101 0.0191(6) 0.0150(5) 0.0169(6) 0.0014(4) 0.0043(4) 0.0003(4)
    C11 0.0151(5) 0.0186(6) 0.0177(5) -0.0011(4) 0.0042(4) 0.0029(4)
    C12 0.0164(5) 0.0204(6) 0.0192(6) -0.0019(4) 0.0074(4) 0.0001(4)
    C13 0.0171(5) 0.0176(6) 0.0328(7) 0.0015(4) 0.0112(5) 0.0048(5)
    C14 0.0165(6) 0.0288(7) 0.0252(6) 0.0029(5) 0.0067(5) 0.0138(5)
    C15 0.0206(6) 0.0339(7) 0.0158(6) -0.0013(5) 0.0046(5) 0.0035(5)
    C16 0.0204(6) 0.0211(6) 0.0197(6) -0.0004(5) 0.0043(5) -0.0008(5)
    C21 0.0191(5) 0.0164(5) 0.0104(5) -0.0003(4) 0.0040(4) -0.0005(4)
    C22 0.0199(6) 0.0190(6) 0.0172(5) 0.0031(4) 0.0068(4) 0.0012(4)
    C23 0.0318(6) 0.0141(5) 0.0180(6) 0.0006(5) 0.0091(5) -0.0006(4)
    C24 0.0265(6) 0.0221(6) 0.0157(5) -0.0096(5) 0.0051(5) -0.0034(5)
    C25 0.0169(6) 0.0287(6) 0.0183(6) -0.0010(5) 0.0024(4) -0.0013(5)
    C26 0.0207(6) 0.0168(6) 0.0177(5) 0.0031(4) 0.0033(4) 0.0004(4)
_geom_special_details
;
All esds (except the esd in the dihedral angle between two l.s. planes) are
estimated using the full covariance matrix. The cell esds are taken into
account individually in the estimation of esds in distances, angles and
torsion angles; correlations between esds in cell parameters are only used
when they are defined by crystal symmetry. An approximate (isotropic)
treatment of cell esds is used for estimating esds involving l.s. planes.
;
loop_
    _geom_bond_atom_site_label_1
    _geom_bond_atom_site_label_2
    _geom_bond_site_symmetry_2
    _geom_bond_distance
    _geom_bond_publ_flag
    C1 N2 . 1.2868(15) ?
    C1 C101 . 1.4862(16) ?
    C1 C11 . 1.4936(16) ?
    N2 C3 . 1.4769(14) ?
    C3 C21 . 1.5128(15) ?
    C3 C4 . 1.5369(15) ?
    C3 H3 . 1.00 ?
    C4 C41 . 1.5073(15) ?
    C4 H41 . 0.99 ?
    C4 H42 . 0.99 ?
    C41 N5 . 1.3152(14) ?
    C41 C101 . 1.4293(15) ?
    N5 C51 . 1.3764(14) ?
    C51 C6 . 1.4146(16) ?
    C51 C91 . 1.4233(16) ?
    C6 C7 . 1.3717(17) ?
    C6 H6 . 0.95 ?
    C7 C8 . 1.4132(17) ?
    C7 H7 . 0.95 ?
    C8 C9 . 1.3679(17) ?
    C8 H8 . 0.95 ?
    C9 C91 . 1.4168(16) ?
    C9 H9 . 0.95 ?
    C91 C10 . 1.4126(16) ?
    C10 C101 . 1.3688(16) ?
    C10 H10 . 0.95 ?
    C11 C16 . 1.3938(16) ?
    C11 C12 . 1.3969(16) ?
    C12 C13 . 1.3920(16) ?
    C12 H12 . 0.95 ?
    C13 C14 . 1.3884(18) ?
    C13 H13 . 0.95 ?
    C14 C15 . 1.3873(19) ?
    C14 H14 . 0.95 ?
    C15 C16 . 1.3875(17) ?
    C15 H15 . 0.95 ?
    C16 H16 . 0.95 ?
    C21 C22 . 1.3925(16) ?
    C21 C26 . 1.3962(16) ?
    C22 C23 . 1.3901(17) ?
    C22 H22 . 0.95 ?
    C23 C24 . 1.3874(17) ?
    C23 H23 . 0.95 ?
    C24 C25 . 1.3887(18) ?
    C24 H24 . 0.95 ?
    C25 C26 . 1.3891(17) ?
    C25 H25 . 0.95 ?
    C26 H26 . 0.95 ?
loop_
    _geom_angle_atom_site_label_1
    _geom_angle_atom_site_label_2
    _geom_angle_atom_site_label_3
    _geom_angle_site_symmetry_1
    _geom_angle_site_symmetry_3
    _geom_angle
    _geom_angle_publ_flag
    N2 C1 C101 . . 123.67(11) ?
    N2 C1 C11 . . 117.79(10) ?
    C101 C1 C11 . . 118.47(10) ?
    C1 N2 C3 . . 116.92(9) ?
    N2 C3 C21 . . 110.15(9) ?
    N2 C3 C4 . . 111.61(9) ?
    C21 C3 C4 . . 111.89(9) ?
    N2 C3 H3 . . 107.7 ?
    C21 C3 H3 . . 107.7 ?
    C4 C3 H3 . . 107.7 ?
    C41 C4 C3 . . 109.85(9) ?
    C41 C4 H41 . . 109.7 ?
    C3 C4 H41 . . 109.7 ?
    C41 C4 H42 . . 109.7 ?
    C3 C4 H42 . . 109.7 ?
    H41 C4 H42 . . 108.2 ?
    N5 C41 C101 . . 123.53(10) ?
    N5 C41 C4 . . 119.76(10) ?
    C101 C41 C4 . . 116.69(9) ?
    C41 N5 C51 . . 117.96(9) ?
    N5 C51 C6 . . 119.02(10) ?
    N5 C51 C91 . . 122.44(10) ?
    C6 C51 C91 . . 118.54(10) ?
    C7 C6 C51 . . 120.56(11) ?
    C7 C6 H6 . . 119.7 ?
    C51 C6 H6 . . 119.7 ?
    C6 C7 C8 . . 120.68(11) ?
    C6 C7 H7 . . 119.7 ?
    C8 C7 H7 . . 119.7 ?
    C9 C8 C7 . . 120.24(11) ?
    C9 C8 H8 . . 119.9 ?
    C7 C8 H8 . . 119.9 ?
    C8 C9 C91 . . 120.22(11) ?
    C8 C9 H9 . . 119.9 ?
    C91 C9 H9 . . 119.9 ?
    C10 C91 C9 . . 122.76(11) ?
    C10 C91 C51 . . 117.49(10) ?
    C9 C91 C51 . . 119.74(10) ?
    C101 C10 C91 . . 119.80(10) ?
    C101 C10 H10 . . 120.1 ?
    C91 C10 H10 . . 120.1 ?
    C10 C101 C41 . . 118.67(10) ?
    C10 C101 C1 . . 123.78(10) ?
    C41 C101 C1 . . 117.52(10) ?
    C16 C11 C12 . . 119.29(10) ?
    C16 C11 C1 . . 119.87(11) ?
    C12 C11 C1 . . 120.75(10) ?
    C13 C12 C11 . . 120.04(11) ?
    C13 C12 H12 . . 120.0 ?
    C11 C12 H12 . . 120.0 ?
    C14 C13 C12 . . 120.07(11) ?
    C14 C13 H13 . . 120.0 ?
    C12 C13 H13 . . 120.0 ?
    C15 C14 C13 . . 120.13(11) ?
    C15 C14 H14 . . 119.9 ?
    C13 C14 H14 . . 119.9 ?
    C14 C15 C16 . . 119.89(11) ?
    C14 C15 H15 . . 120.1 ?
    C16 C15 H15 . . 120.1 ?
    C15 C16 C11 . . 120.55(11) ?
    C15 C16 H16 . . 119.7 ?
    C11 C16 H16 . . 119.7 ?
    C22 C21 C26 . . 118.52(10) ?
    C22 C21 C3 . . 120.23(10) ?
    C26 C21 C3 . . 121.23(10) ?
    C23 C22 C21 . . 121.02(11) ?
    C23 C22 H22 . . 119.5 ?
    C21 C22 H22 . . 119.5 ?
    C24 C23 C22 . . 120.00(11) ?
    C24 C23 H23 . . 120.0 ?
    C22 C23 H23 . . 120.0 ?
    C23 C24 C25 . . 119.51(11) ?
    C23 C24 H24 . . 120.2 ?
    C25 C24 H24 . . 120.2 ?
    C24 C25 C26 . . 120.43(11) ?
    C24 C25 H25 . . 119.8 ?
    C26 C25 H25 . . 119.8 ?
    C25 C26 C21 . . 120.52(11) ?
    C25 C26 H26 . . 119.7 ?
    C21 C26 H26 . . 119.7 ?
loop_
    _geom_torsion_atom_site_label_1
    _geom_torsion_atom_site_label_2
    _geom_torsion_atom_site_label_3
    _geom_torsion_atom_site_label_4
    _geom_torsion_site_symmetry_1
    _geom_torsion_site_symmetry_2
    _geom_torsion_site_symmetry_3
    _geom_torsion_site_symmetry_4
    _geom_torsion
    _geom_torsion_publ_flag
    C101 C1 N2 C3 . . . . 3.86(17) ?
    C11 C1 N2 C3 . . . . -179.16(10) ?
    C1 N2 C3 C21 . . . . -166.72(10) ?
    C1 N2 C3 C4 . . . . -41.79(14) ?
    N2 C3 C4 C41 . . . . 55.03(12) ?
    C21 C3 C4 C41 . . . . 178.98(9) ?
    C3 C4 C41 N5 . . . . 146.44(10) ?
    C3 C4 C41 C101 . . . . -32.39(13) ?
    C101 C41 N5 C51 . . . . 2.88(16) ?
    C4 C41 N5 C51 . . . . -175.87(9) ?
    C41 N5 C51 C6 . . . . 179.30(10) ?
    C41 N5 C51 C91 . . . . 0.11(15) ?
    N5 C51 C6 C7 . . . . -179.86(10) ?
    C91 C51 C6 C7 . . . . -0.64(16) ?
    C51 C6 C7 C8 . . . . 0.24(17) ?
    C6 C7 C8 C9 . . . . 0.89(18) ?
    C7 C8 C9 C91 . . . . -1.58(17) ?
    C8 C9 C91 C10 . . . . -177.57(11) ?
    C8 C9 C91 C51 . . . . 1.16(17) ?
    N5 C51 C91 C10 . . . . -2.06(16) ?
    C6 C51 C91 C10 . . . . 178.75(10) ?
    N5 C51 C91 C9 . . . . 179.14(10) ?
    C6 C51 C91 C9 . . . . -0.05(16) ?
    C9 C91 C10 C101 . . . . 179.82(10) ?
    C51 C91 C10 C101 . . . . 1.06(16) ?
    C91 C10 C101 C41 . . . . 1.65(16) ?
    C91 C10 C101 C1 . . . . 179.53(10) ?
    N5 C41 C101 C10 . . . . -3.83(17) ?
    C4 C41 C101 C10 . . . . 174.95(10) ?
    N5 C41 C101 C1 . . . . 178.16(10) ?
    C4 C41 C101 C1 . . . . -3.06(15) ?
    N2 C1 C101 C10 . . . . -157.63(12) ?
    C11 C1 C101 C10 . . . . 25.41(17) ?
    N2 C1 C101 C41 . . . . 20.27(17) ?
    C11 C1 C101 C41 . . . . -156.69(10) ?
    N2 C1 C11 C16 . . . . 41.15(16) ?
    C101 C1 C11 C16 . . . . -141.71(11) ?
    N2 C1 C11 C12 . . . . -135.55(12) ?
    C101 C1 C11 C12 . . . . 41.59(16) ?
    C16 C11 C12 C13 . . . . -0.41(16) ?
    C1 C11 C12 C13 . . . . 176.31(10) ?
    C11 C12 C13 C14 . . . . 1.41(17) ?
    C12 C13 C14 C15 . . . . -1.41(17) ?
    C13 C14 C15 C16 . . . . 0.39(18) ?
    C14 C15 C16 C11 . . . . 0.61(18) ?
    C12 C11 C16 C15 . . . . -0.60(17) ?
    C1 C11 C16 C15 . . . . -177.35(11) ?
    N2 C3 C21 C22 . . . . -139.22(10) ?
    C4 C3 C21 C22 . . . . 96.01(12) ?
    N2 C3 C21 C26 . . . . 42.74(13) ?
    C4 C3 C21 C26 . . . . -82.02(12) ?
    C26 C21 C22 C23 . . . . 0.20(16) ?
    C3 C21 C22 C23 . . . . -177.89(10) ?
    C21 C22 C23 C24 . . . . 0.03(17) ?
    C22 C23 C24 C25 . . . . 0.09(17) ?
    C23 C24 C25 C26 . . . . -0.43(17) ?
    C24 C25 C26 C21 . . . . 0.66(17) ?
    C22 C21 C26 C25 . . . . -0.54(16) ?
    C3 C21 C26 C25 . . . . 177.53(10) ?
