# Supplementary material for: 1,3-Diphenyl-3,4-dihydro­benzo[b][1,6]naphthyridine
Source: Acta Crystallogr Sect E Struct Rep Online. 2010 Apr 17;66(Pt 5):o1114. doi: 10.1107/S1600536810013619 (PMC2979077; doi:10.1107/S1600536810013619)
Supplement: Supplementary file 2 [file e-66-o1114-Isup2.hkl]

# 
# h,k,l, Fc-squared, Fo-squared, sigma(Fo-squared) and status flag 
# 
data_I
_shelx_title ' WJS805_0m in P2(1)/c' 
_shelx_refln_list_code          4 
_shelx_F_calc_maximum      169.80 
_exptl_crystal_F_000       704.00 
_reflns_d_resolution_high  0.8107 
 
loop_ 
 _symmetry_equiv_pos_as_xyz 
 'x, y, z' 
 '-x, y+1/2, -z+1/2' 
 '-x, -y, -z' 
 'x, -y-1/2, z-1/2' 
 
_cell_length_a    10.2658 
_cell_length_b    10.8583 
_cell_length_c    16.1842 
_cell_angle_alpha  90.000 
_cell_angle_beta  107.909 
_cell_angle_gamma  90.000 
 
_shelx_F_squared_multiplier     1.000 
 
loop_ 
 _refln_index_h 
 _refln_index_k 
 _refln_index_l 
 _refln_F_squared_calc 
 _refln_F_squared_meas 
 _refln_F_squared_sigma 
 _refln_observed_status 
   2   0   0    12988.22    12675.38    411.32 o 
   3   0   0     5743.72     5634.59    143.80 o 
   4   0   0        0.61       -1.06      1.06 o 
   5   0   0     1024.03     1190.41     53.74 o 
   6   0   0      126.79      159.90      6.12 o 
   7   0   0      200.95      205.33      3.98 o 
   8   0   0        9.04       12.56      1.33 o 
   9   0   0      774.73      783.22     19.49 o 
  10   0   0      154.26      159.18      5.16 o 
  11   0   0        0.12       -0.27      2.66 o 
  12   0   0       48.09       41.77      5.06 o 
   1   1   0      252.29      239.21      2.82 o 
   2   1   0      200.31      176.94      2.44 o 
   3   1   0     4569.11     4427.28     56.35 o 
   4   1   0       89.07       76.23      1.96 o 
   5   1   0      781.25      755.90     13.17 o 
   6   1   0        6.85        8.01      0.67 o 
   7   1   0       36.42       36.55      1.19 o 
   8   1   0      290.57      268.58      5.95 o 
   9   1   0      384.10      392.40      7.34 o 
  10   1   0        2.08        5.32      2.57 o 
  11   1   0       30.51       32.20      1.96 o 
  12   1   0       13.48       17.74      1.68 o 
   0   2   0    15654.22    13999.85    283.35 o 
   1   2   0      904.42      848.78      8.38 o 
   2   2   0     2175.47     2084.45     19.72 o 
   3   2   0      695.42      699.27      7.29 o 
   4   2   0      192.44      188.50      2.38 o 
   5   2   0      510.20      580.00      9.18 o 
   6   2   0       34.88       29.22      1.41 o 
   7   2   0        3.00        3.39      0.50 o 
   8   2   0       93.52       99.02      1.77 o 
   9   2   0      416.72      444.01      7.48 o 
  10   2   0        8.23       11.88      1.24 o 
  11   2   0        0.55        0.92      1.53 o 
   1   3   0      185.89      200.25      2.33 o 
   2   3   0     3542.15     3498.13     31.90 o 
   3   3   0      126.25      129.89      1.47 o 
   4   3   0      132.30      143.93      1.85 o 
   5   3   0       57.73       47.84      0.91 o 
   6   3   0       85.49       84.89      1.46 o 
   7   3   0       53.79       59.22      1.32 o 
   8   3   0      741.97      711.74      9.67 o 
   9   3   0       12.44       18.10      0.99 o 
  10   3   0      390.73      359.83      7.36 o 
  11   3   0       11.43       16.92      1.46 o 
   0   4   0     1273.92     1200.13     18.82 o 
   1   4   0      263.49      246.37      3.02 o 
   2   4   0      405.63      445.03      4.47 o 
   3   4   0     2178.32     2456.00     23.36 o 
   4   4   0       83.12       84.79      1.39 o 
   5   4   0       19.97       12.61      0.51 o 
   6   4   0       51.65       46.13      0.93 o 
   7   4   0      886.52      874.74     10.39 o 
   8   4   0      480.76      476.26      6.28 o 
   9   4   0        0.56        0.87      0.62 o 
  10   4   0       82.32       73.96      2.26 o 
  11   4   0       62.16       60.90      2.30 o 
   1   5   0      815.43      874.55     10.07 o 
   2   5   0     1129.92     1210.46     11.70 o 
   3   5   0        8.64        7.88      0.43 o 
   4   5   0      109.39      124.60      1.82 o 
   5   5   0      411.40      376.02      4.80 o 
   6   5   0        0.24       -0.47      0.48 o 
   7   5   0        0.07       -0.59      0.59 o 
   8   5   0       51.10       50.76      1.68 o 
   9   5   0       34.90       39.35      1.53 o 
  10   5   0       41.74       44.82      1.93 o 
  11   5   0        1.36        2.65      1.04 o 
   0   6   0       79.13       77.02      1.79 o 
   1   6   0        0.13        0.16      0.38 o 
   2   6   0      147.72      155.65      1.89 o 
   3   6   0        2.93        0.47      0.36 o 
   4   6   0       78.84       93.62      1.40 o 
   5   6   0      745.78      710.80      8.62 o 
   6   6   0       35.01       33.34      1.23 o 
   7   6   0       53.94       47.37      1.28 o 
   8   6   0      222.91      217.03      3.90 o 
   9   6   0       56.76       49.06      1.81 o 
  10   6   0       74.44       73.83      2.63 o 
   1   7   0      364.21      348.17      6.17 o 
   2   7   0      142.96      159.61      2.27 o 
   3   7   0      312.00      295.18      4.31 o 
   4   7   0      486.71      495.27      6.79 o 
   5   7   0       64.90       75.90      1.63 o 
   6   7   0      372.72      341.35      5.25 o 
   7   7   0        0.23       -0.08      0.69 o 
   8   7   0      447.99      428.55      6.97 o 
   9   7   0       28.85       22.86      1.20 o 
  10   7   0        3.25        4.28      1.47 o 
   0   8   0     1656.32     1593.65     43.04 o 
   1   8   0        0.40        2.50      0.69 o 
   2   8   0        0.84        0.82      0.62 o 
   3   8   0      258.28      247.27      4.60 o 
   4   8   0      542.56      519.99      7.53 o 
   5   8   0     1160.83     1132.77     15.37 o 
   6   8   0       27.00       18.63      1.19 o 
   7   8   0      131.98      127.51      3.01 o 
   8   8   0        1.03        0.77      0.92 o 
   9   8   0       45.13       45.23      1.84 o 
   1   9   0      279.44      272.22      5.90 o 
   2   9   0        0.57       -0.20      0.68 o 
   3   9   0      426.84      395.98      8.51 o 
   4   9   0      102.65      120.60      2.50 o 
   5   9   0        5.22       11.03      0.97 o 
   6   9   0       37.30       39.79      1.78 o 
   7   9   0      111.21      121.41      3.55 o 
   8   9   0       10.06       13.71      1.32 o 
   0  10   0       88.13       83.45      3.37 o 
   1  10   0       48.92       45.95      1.60 o 
   2  10   0        0.69       -0.01      0.80 o 
   3  10   0        0.14       -0.77      0.77 o 
   4  10   0      279.92      262.55      5.21 o 
   5  10   0       43.41       35.36      1.75 o 
   6  10   0       81.25       72.55      2.51 o 
   7  10   0        8.96        9.09      1.43 o 
   8  10   0       50.37       62.03      2.42 o 
   1  11   0       13.88       11.47      1.55 o 
   2  11   0        1.21        0.17      1.12 o 
   3  11   0       13.76       12.11      1.52 o 
   4  11   0       33.72       38.09      2.19 o 
   5  11   0       72.18       69.88      2.89 o 
   6  11   0        9.92       15.55      1.64 o 
   0  12   0       43.44       45.47      3.48 o 
   1  12   0       26.83       27.39      1.94 o 
   2  12   0      343.10      313.78      7.34 o 
   3  12   0       90.69      100.86      3.57 o 
   4  12   0       77.87      104.53      4.25 o 
   5  12   0       13.58       15.55      2.47 o 
   1  13   0        3.09        3.25      1.92 o 
   2  13   0       98.30       98.50      3.71 o 
 -12   1   1        9.66       11.22      1.52 o 
 -11   1   1     1248.06     1263.59     25.75 o 
 -10   1   1      143.24      148.17      3.47 o 
  -9   1   1      664.33      692.78     12.57 o 
  -8   1   1       48.18       48.48      2.82 o 
  -7   1   1       79.36       82.61      2.07 o 
  -6   1   1       47.62       48.24      1.41 o 
  -5   1   1      632.01      636.46     11.11 o 
  -4   1   1     1846.67     1684.29     28.46 o 
  -3   1   1       16.73       13.39      0.56 o 
  -2   1   1     6457.70     6019.00     71.48 o 
  -1   1   1      833.75      779.71      9.57 o 
   0   1   1     1765.16     1661.80     25.87 o 
   1   1   1      181.24      168.91      1.84 o 
   2   1   1      160.69      140.73      1.70 o 
   3   1   1     2246.15     2207.43     25.23 o 
   4   1   1      155.25      166.84      2.45 o 
   5   1   1      372.86      391.47      5.36 o 
   6   1   1      215.71      237.04      3.42 o 
   7   1   1        9.45        8.13      0.49 o 
   8   1   1      270.50      266.36      4.25 o 
   9   1   1     1111.66     1112.37     19.55 o 
  10   1   1      354.00      355.48      7.10 o 
  11   1   1       49.69       52.01      3.76 o 
 -12   2   1       64.78       75.54      4.01 o 
 -11   2   1      487.57      511.29     11.59 o 
 -10   2   1      553.96      498.55      9.52 o 
  -9   2   1      334.48      355.67      6.99 o 
  -8   2   1      475.47      460.70      7.68 o 
  -7   2   1      757.15      758.70     11.99 o 
  -6   2   1      246.31      224.35      4.57 o 
  -5   2   1      148.71      150.12      2.78 o 
  -4   2   1      208.70      233.85      3.71 o 
  -3   2   1      176.10      216.85      2.32 o 
  -2   2   1    16529.99    15667.60    147.93 o 
  -1   2   1      250.16      207.54      2.33 o 
   0   2   1        8.27       12.95      0.41 o 
   1   2   1     1814.92     1742.12     15.98 o 
   2   2   1      632.35      585.55      5.65 o 
   3   2   1      350.14      335.42      3.65 o 
   4   2   1       24.09       18.69      0.56 o 
   5   2   1      911.58      935.54     12.37 o 
   6   2   1      543.52      541.40      7.95 o 
   7   2   1      203.25      172.17      3.25 o 
   8   2   1       99.71      101.73      2.03 o 
   9   2   1      700.01      674.69     11.01 o 
  10   2   1       19.91       18.17      1.35 o 
  11   2   1      186.71      198.72      5.60 o 
 -11   3   1       53.09       48.08      2.07 o 
 -10   3   1       85.00       79.11      2.57 o 
  -9   3   1      239.86      236.98      5.58 o 
  -8   3   1      405.19      403.21      5.72 o 
  -7   3   1      394.72      392.16      5.53 o 
  -6   3   1      132.64      147.11      2.68 o 
  -5   3   1      289.29      330.73      3.86 o 
  -4   3   1     1300.02     1367.87     14.90 o 
  -3   3   1       52.85       46.75      1.24 o 
  -2   3   1     7943.82     7660.19     72.84 o 
  -1   3   1       22.43       34.84      0.70 o 
   0   3   1       52.04       43.12      0.81 o 
   1   3   1        1.43        1.94      0.24 o 
   2   3   1       10.33       10.82      0.35 o 
   3   3   1       39.82       42.29      0.80 o 
   4   3   1      325.27      326.14      3.83 o 
   5   3   1       39.39       49.71      0.97 o 
   6   3   1      170.51      164.32      2.43 o 
   7   3   1      511.20      526.64      7.30 o 
   8   3   1      117.44      121.53      2.22 o 
   9   3   1        5.51        5.77      0.81 o 
  10   3   1        0.16       -0.78      0.92 o 
  11   3   1        0.63        0.60      1.06 o 
 -11   4   1        7.72        5.18      0.92 o 
 -10   4   1       55.14       50.47      1.78 o 
  -9   4   1       60.51       64.38      1.83 o 
  -8   4   1       50.05       42.41      1.13 o 
  -7   4   1      130.07      132.20      1.93 o 
  -6   4   1        2.47        1.79      0.39 o 
  -5   4   1      107.53      112.52      1.71 o 
  -4   4   1      155.08      158.96      2.20 o 
  -3   4   1     1511.70     1605.87     14.80 o 
  -2   4   1       26.12       27.37      0.64 o 
  -1   4   1     1059.17     1057.71     11.68 o 
   0   4   1      432.81      392.73      4.41 o 
   1   4   1        0.04        0.43      0.25 o 
   2   4   1      237.55      258.47      2.75 o 
   3   4   1      909.77      952.67      8.88 o 
   4   4   1        0.25        0.48      0.36 o 
   5   4   1       17.19       18.97      0.59 o 
   6   4   1      341.73      351.02      4.22 o 
   7   4   1       47.35       36.50      0.96 o 
   8   4   1      316.37      299.03      4.54 o 
   9   4   1       22.79       25.62      1.40 o 
  10   4   1       83.88       79.90      2.28 o 
  11   4   1       38.60       34.77      2.55 o 
 -11   5   1       82.87      100.43      4.61 o 
 -10   5   1       34.10       37.08      1.70 o 
  -9   5   1        6.73        7.26      0.86 o 
  -8   5   1       16.12       17.02      1.46 o 
  -7   5   1      315.18      321.17      4.46 o 
  -6   5   1      598.09      613.61      7.90 o 
  -5   5   1      132.42      125.56      2.10 o 
  -4   5   1       31.70       48.58      0.88 o 
  -3   5   1     1090.43     1180.82     11.04 o 
  -2   5   1     3270.84     3524.40     33.56 o 
  -1   5   1      110.54      123.00      1.74 o 
   0   5   1      226.26      227.31      2.93 o 
   1   5   1      535.68      586.68      6.14 o 
   2   5   1      238.93      203.73      2.46 o 
   3   5   1      832.84      890.68      8.73 o 
   4   5   1        6.62        7.86      0.45 o 
   5   5   1       84.43       81.05      1.48 o 
   6   5   1      496.12      474.97      5.64 o 
   7   5   1      742.52      736.47      8.95 o 
   8   5   1      163.12      163.12      3.85 o 
   9   5   1       51.69       47.08      1.56 o 
  10   5   1        4.06        3.42      1.01 o 
 -10   6   1       14.15       13.24      1.34 o 
  -9   6   1     1069.89     1084.77     17.44 o 
  -8   6   1      186.32      191.37      3.51 o 
  -7   6   1        3.44        2.89      0.62 o 
  -6   6   1      492.40      519.74      6.53 o 
  -5   6   1      828.23      822.24      9.38 o 
  -4   6   1       24.72       20.91      0.65 o 
  -3   6   1      505.97      568.78      5.81 o 
  -2   6   1     2350.69     2522.31     25.19 o 
  -1   6   1      332.37      375.11      5.31 o 
   0   6   1        8.68       13.09      0.55 o 
   1   6   1        0.33        2.13      0.36 o 
   2   6   1       61.96       53.37      1.12 o 
   3   6   1       99.15      113.40      1.61 o 
   4   6   1      308.20      292.87      3.54 o 
   5   6   1      158.63      173.86      2.44 o 
   6   6   1     1448.74     1430.83     17.92 o 
   7   6   1       25.20       20.22      0.95 o 
   8   6   1      190.69      185.63      3.51 o 
   9   6   1       32.97       33.19      1.50 o 
  10   6   1       66.27       78.33      2.72 o 
 -10   7   1      289.57      319.87     10.74 o 
  -9   7   1      557.56      559.93      8.77 o 
  -8   7   1       25.97       24.85      1.23 o 
  -7   7   1      471.44      518.94      8.12 o 
  -6   7   1        2.39        1.23      0.70 o 
  -5   7   1        0.38        1.82      0.58 o 
  -4   7   1       48.62       49.75      1.23 o 
  -3   7   1       79.54       80.73      1.87 o 
  -2   7   1        2.31        1.22      0.46 o 
  -1   7   1       49.74       67.85      1.27 o 
   0   7   1      347.90      392.98      4.68 o 
   1   7   1      687.39      650.33     10.36 o 
   2   7   1       38.71       42.72      1.07 o 
   3   7   1        0.11        0.05      0.50 o 
   4   7   1     1049.50     1077.64     13.74 o 
   5   7   1        0.38        0.96      0.64 o 
   6   7   1       26.33       21.01      1.14 o 
   7   7   1        2.33        3.23      0.75 o 
   8   7   1        4.13        6.80      1.07 o 
   9   7   1      129.08      145.44      3.06 o 
  10   7   1        9.02        9.56      1.66 o 
  -9   8   1      157.81      160.84      3.63 o 
  -8   8   1        2.21        4.82      1.01 o 
  -7   8   1       41.05       46.15      1.69 o 
  -6   8   1       55.64       64.90      1.95 o 
  -5   8   1       20.88       21.40      1.03 o 
  -4   8   1       17.61       25.16      1.09 o 
  -3   8   1       91.05       86.67      1.93 o 
  -2   8   1      191.62      184.86      3.18 o 
  -1   8   1        4.27        5.49      0.67 o 
   0   8   1       70.86       71.16      1.72 o 
   1   8   1      197.86      178.62      2.86 o 
   2   8   1       74.21       71.89      1.84 o 
   3   8   1      420.34      408.33      6.11 o 
   4   8   1      189.33      185.37      3.26 o 
   5   8   1       85.59       73.69      1.84 o 
   6   8   1      263.24      240.28      4.41 o 
   7   8   1      399.69      385.39      7.09 o 
   8   8   1        8.37        6.01      1.12 o 
   9   8   1       87.56      101.17      2.80 o 
  -9   9   1       72.91       71.88      2.44 o 
  -8   9   1       33.20       44.60      1.90 o 
  -7   9   1      105.85      103.08      3.22 o 
  -6   9   1       16.60       18.07      1.28 o 
  -5   9   1      854.16      780.59     12.85 o 
  -4   9   1      165.08      161.13      3.24 o 
  -3   9   1       65.67       57.79      1.90 o 
  -2   9   1      210.32      198.61      3.24 o 
  -1   9   1       52.68       40.63      1.30 o 
   0   9   1       91.25       98.53      1.85 o 
   1   9   1      193.77      213.95      4.50 o 
   2   9   1     1077.47     1019.63     13.13 o 
   3   9   1       62.49       65.86      1.84 o 
   4   9   1       72.57       66.22      2.12 o 
   5   9   1        0.25        0.92      0.76 o 
   6   9   1      186.95      179.73      4.04 o 
   7   9   1      148.61      136.66      3.47 o 
   8   9   1      110.02      110.75      3.09 o 
  -8  10   1        4.50        3.89      1.58 o 
  -7  10   1        6.99       13.60      1.74 o 
  -6  10   1       26.94       29.83      1.79 o 
  -5  10   1       46.79       35.53      1.73 o 
  -4  10   1       51.06       49.90      1.96 o 
  -3  10   1       40.37       36.26      1.65 o 
  -2  10   1      351.95      319.62      5.50 o 
  -1  10   1       29.46       29.25      1.66 o 
   0  10   1      107.24       99.35      2.88 o 
   1  10   1      791.54      706.60     12.21 o 
   2  10   1      208.71      216.52      4.51 o 
   3  10   1     1270.99     1208.75     19.48 o 
   4  10   1       84.30       80.59      2.60 o 
   5  10   1       40.86       40.60      1.84 o 
   6  10   1       18.74       12.35      1.33 o 
   7  10   1        7.85       10.34      1.59 o 
  -7  11   1      111.64      130.74      4.70 o 
  -6  11   1      197.91      190.19      5.15 o 
  -5  11   1       52.18       50.40      2.46 o 
  -4  11   1       41.08       33.74      2.53 o 
  -3  11   1        4.01        5.30      1.29 o 
  -2  11   1       44.37       39.85      2.12 o 
  -1  11   1       18.07       22.83      1.79 o 
   0  11   1      113.33      103.56      3.46 o 
   1  11   1       11.62       10.94      1.52 o 
   2  11   1       73.30       83.66      2.51 o 
   3  11   1      609.04      576.57     10.09 o 
   4  11   1        1.27        0.35      1.27 o 
   5  11   1      137.57      126.28      3.43 o 
   6  11   1        3.24        6.32      1.45 o 
  -5  12   1       86.68       76.27      3.79 o 
  -4  12   1        9.69       12.85      2.04 o 
  -3  12   1      172.45      181.58      4.98 o 
  -2  12   1        0.18        1.84      1.31 o 
  -1  12   1        4.26        4.39      1.42 o 
   0  12   1      507.95      545.89     11.30 o 
   1  12   1        7.02        6.55      1.69 o 
   2  12   1      400.98      402.17      8.88 o 
   3  12   1       13.46        8.59      1.59 o 
   4  12   1       10.32       17.52      2.25 o 
   5  12   1        0.28       -2.05      2.11 o 
  -3  13   1       27.81       24.08      2.51 o 
  -2  13   1       19.91       19.79      2.04 o 
  -1  13   1       58.21       59.47      2.85 o 
   0  13   1       29.34       32.34      2.29 o 
   1  13   1       12.24       17.47      2.46 o 
   2  13   1      615.30      675.06     13.80 o 
 -12   0   2       16.29        9.12      1.24 o 
 -11   0   2     1095.28     1160.80     41.50 o 
 -10   0   2       13.24       15.25      1.23 o 
  -9   0   2       37.81       35.46      1.67 o 
  -8   0   2        0.00        0.53      2.13 o 
  -7   0   2        1.58        0.53      1.86 o 
  -6   0   2     2670.51     2498.79     82.21 o 
  -5   0   2     1436.50     1370.71     45.50 o 
  -4   0   2      261.83      228.54      8.78 o 
  -3   0   2    28832.72    26156.82    598.06 o 
  -2   0   2     1714.74     1642.42     23.69 o 
  -1   0   2      279.40      246.57      4.38 o 
   0   0   2       78.61       51.09      1.51 o 
   1   0   2     2010.96     1942.27     27.79 o 
   2   0   2     1825.31     1812.95     23.77 o 
   3   0   2      191.18      190.87      3.66 o 
   4   0   2     2966.34     3024.15     51.87 o 
   5   0   2        0.44        0.42      0.44 o 
   6   0   2      159.68      175.23      4.03 o 
   7   0   2        0.93        1.15      1.01 o 
   8   0   2        6.89        9.35      0.89 o 
   9   0   2      599.49      633.48     16.54 o 
  10   0   2      104.32      115.78      4.47 o 
  11   0   2       97.45       96.84      6.92 o 
 -12   1   2      133.36      111.49      4.70 o 
 -11   1   2      243.61      253.06      6.42 o 
 -10   1   2       13.34       13.48      1.15 o 
  -9   1   2      697.45      686.23     11.04 o 
  -8   1   2      261.93      258.50      4.48 o 
  -7   1   2       32.82       32.38      1.15 o 
  -6   1   2      326.30      323.92      6.04 o 
  -5   1   2      226.32      185.40      4.03 o 
  -4   1   2       94.47      102.36      1.87 o 
  -3   1   2       10.54        9.48      0.42 o 
  -2   1   2     5195.97     4936.54     49.20 o 
  -1   1   2     4221.15     4014.62     46.48 o 
   0   1   2     6477.61     5809.33     71.68 o 
   1   1   2     1009.45      858.27      9.57 o 
   2   1   2      367.03      381.41      4.33 o 
   3   1   2        0.44        0.37      0.24 o 
   4   1   2        1.73        1.59      0.32 o 
   5   1   2      771.97      795.08     11.13 o 
   6   1   2        4.89        4.93      0.44 o 
   7   1   2        0.34        1.18      0.44 o 
   8   1   2      188.05      178.39      3.14 o 
   9   1   2       88.18       96.43      2.68 o 
  10   1   2       21.38       18.31      1.23 o 
  11   1   2       54.91       57.52      4.04 o 
 -12   2   2       61.79       55.04      5.72 o 
 -11   2   2      309.54      300.44      9.30 o 
 -10   2   2      121.02      119.53      3.11 o 
  -9   2   2      104.07       93.47      2.24 o 
  -8   2   2       24.60       26.44      1.13 o 
  -7   2   2       82.25       68.26      1.66 o 
  -6   2   2        6.56        7.46      0.72 o 
  -5   2   2      464.22      512.26      8.16 o 
  -4   2   2      104.24      130.09      1.81 o 
  -3   2   2      103.06       97.06      1.16 o 
  -2   2   2    21572.64    20596.05    187.93 o 
  -1   2   2      528.70      506.20      5.41 o 
   0   2   2       28.39       36.75      0.75 o 
   1   2   2        0.85        2.63      0.25 o 
   2   2   2       41.68       45.57      0.69 o 
   3   2   2       90.12      101.80      1.31 o 
   4   2   2     1099.68     1152.26     13.34 o 
   5   2   2       84.46       84.83      1.52 o 
   6   2   2       54.88       68.74      1.78 o 
   7   2   2      738.35      755.78     10.24 o 
   8   2   2       14.65       18.14      0.99 o 
   9   2   2       97.06       97.20      2.70 o 
  10   2   2        1.73        3.58      1.03 o 
  11   2   2        9.27       10.40      1.61 o 
 -12   3   2        1.14        5.32      1.61 o 
 -11   3   2      191.47      206.21      5.40 o 
 -10   3   2       25.98       22.31      1.58 o 
  -9   3   2      627.54      604.32      9.79 o 
  -8   3   2        0.28        0.65      0.47 o 
  -7   3   2      158.88      142.30      2.45 o 
  -6   3   2       18.21       19.36      0.67 o 
  -5   3   2      630.08      685.82      8.56 o 
  -4   3   2     2908.90     3165.11     32.52 o 
  -3   3   2     1076.21     1094.45     10.09 o 
  -2   3   2     6567.52     6410.17     58.44 o 
  -1   3   2      115.89      130.85      1.46 o 
   0   3   2      636.01      599.31      6.47 o 
   1   3   2      530.10      476.16      4.75 o 
   2   3   2      157.98      145.02      1.70 o 
   3   3   2      426.74      435.92      4.22 o 
   4   3   2       64.46       62.99      1.06 o 
   5   3   2        1.25        1.32      0.35 o 
   6   3   2        5.76        8.26      0.60 o 
   7   3   2      889.56      868.90     11.69 o 
   8   3   2     1609.32     1605.07     21.13 o 
   9   3   2       67.53       67.44      2.01 o 
  10   3   2      122.62      113.05      4.68 o 
  11   3   2        3.05        4.56      1.25 o 
 -11   4   2        1.50        1.10      0.79 o 
 -10   4   2        0.07       -0.84      0.84 o 
  -9   4   2        0.48        1.05      0.66 o 
  -8   4   2       50.20       46.90      1.28 o 
  -7   4   2       97.95       80.87      1.43 o 
  -6   4   2      161.06      169.42      2.65 o 
  -5   4   2        7.18        5.40      0.42 o 
  -4   4   2      738.03      783.33      8.35 o 
  -3   4   2        0.93        5.60      0.33 o 
  -2   4   2      781.58      766.90      7.84 o 
  -1   4   2       79.71       82.59      1.18 o 
   0   4   2        8.29        4.47      0.36 o 
   1   4   2      373.16      414.00      4.39 o 
   2   4   2      336.77      351.14      3.61 o 
   3   4   2      390.67      376.47      3.85 o 
   4   4   2        3.34        0.50      0.29 o 
   5   4   2        2.56        0.83      0.46 o 
   6   4   2      222.98      231.17      2.98 o 
   7   4   2     4162.97     4282.57     51.79 o 
   8   4   2       11.76       10.06      0.99 o 
   9   4   2       31.81       30.37      1.44 o 
  10   4   2       59.48       56.53      1.93 o 
  11   4   2       51.35       53.35      1.97 o 
 -11   5   2       52.80       57.35      2.62 o 
 -10   5   2       21.28       17.01      1.77 o 
  -9   5   2      109.25       93.11      2.26 o 
  -8   5   2        1.97        3.34      0.60 o 
  -7   5   2      446.87      428.48      6.16 o 
  -6   5   2       63.34       57.44      1.22 o 
  -5   5   2      265.88      322.76      3.95 o 
  -4   5   2      739.98      811.13      8.36 o 
  -3   5   2      188.31      212.56      2.48 o 
  -2   5   2       20.50       23.65      0.57 o 
  -1   5   2       76.22       78.20      1.79 o 
   0   5   2      241.63      264.82      3.52 o 
   1   5   2     1121.96     1212.82     11.83 o 
   2   5   2     1702.42     1789.24     17.25 o 
   3   5   2     1024.71     1116.88     11.38 o 
   4   5   2      782.48      752.24      7.78 o 
   5   5   2      161.63      148.83      2.06 o 
   6   5   2      239.22      231.49      3.07 o 
   7   5   2        6.67        7.08      0.70 o 
   8   5   2       10.66       10.32      0.70 o 
   9   5   2        4.54        6.61      0.90 o 
  10   5   2        9.52       13.99      1.27 o 
 -11   6   2       46.69       32.56      2.04 o 
 -10   6   2        0.54        0.88      1.67 o 
  -9   6   2        0.23       -0.88      0.90 o 
  -8   6   2       23.37       22.51      1.06 o 
  -7   6   2      761.46      753.08      9.73 o 
  -6   6   2       10.60        9.68      0.67 o 
  -5   6   2        7.07        7.80      0.55 o 
  -4   6   2      209.67      195.33      2.40 o 
  -3   6   2        0.32        0.23      0.36 o 
  -2   6   2      541.22      573.83      5.86 o 
  -1   6   2      507.00      575.51      6.39 o 
   0   6   2      602.76      636.78      7.10 o 
   1   6   2      839.14      933.28     10.80 o 
   2   6   2       59.07       67.77      1.12 o 
   3   6   2       32.41       32.26      0.82 o 
   4   6   2        2.84        2.68      0.44 o 
   5   6   2     1276.12     1236.03     13.28 o 
   6   6   2      301.07      299.39      4.37 o 
   7   6   2      336.74      336.37      5.15 o 
   8   6   2       13.60       14.99      1.42 o 
   9   6   2       25.95       28.25      1.47 o 
  10   6   2       11.32       18.86      1.56 o 
 -10   7   2       71.59       74.46      2.62 o 
  -9   7   2       23.80       21.03      1.21 o 
  -8   7   2      372.02      356.68      5.93 o 
  -7   7   2     1070.00      956.05     16.06 o 
  -6   7   2      434.56      430.66      6.36 o 
  -5   7   2       83.39       80.74      1.56 o 
  -4   7   2       16.54       12.85      0.81 o 
  -3   7   2       46.72       48.70      1.15 o 
  -2   7   2        1.92        1.33      0.45 o 
  -1   7   2       22.26       21.15      0.72 o 
   0   7   2      147.88      172.87      2.32 o 
   1   7   2      900.09      951.92     19.18 o 
   2   7   2       87.74       93.78      1.54 o 
   3   7   2       24.14       27.96      0.98 o 
   4   7   2       30.47       33.68      1.25 o 
   5   7   2      374.89      357.87      5.06 o 
   6   7   2      183.25      180.68      3.24 o 
   7   7   2       28.46       22.99      1.11 o 
   8   7   2        2.08        2.59      0.89 o 
   9   7   2       61.60       69.91      2.13 o 
  -9   8   2       39.05       46.32      1.89 o 
  -8   8   2       29.42       29.16      1.71 o 
  -7   8   2       53.37       53.00      1.79 o 
  -6   8   2       37.09       29.52      1.45 o 
  -5   8   2       11.11       11.16      0.90 o 
  -4   8   2        4.91        3.42      0.71 o 
  -3   8   2        0.24       -0.05      0.59 o 
  -2   8   2      201.73      191.00      3.05 o 
  -1   8   2      145.03      140.10      2.74 o 
   0   8   2      215.68      226.97      3.81 o 
   1   8   2        0.00        0.16      0.83 o 
   2   8   2       15.59       17.89      1.01 o 
   3   8   2       91.62       93.80      3.15 o 
   4   8   2        1.74        0.61      0.72 o 
   5   8   2       95.73       83.48      1.98 o 
   6   8   2      270.53      266.55      4.46 o 
   7   8   2       14.28       15.62      1.29 o 
   8   8   2       24.54       28.62      2.03 o 
   9   8   2       15.64       24.47      1.54 o 
  -9   9   2        2.28        2.74      1.34 o 
  -8   9   2        5.83       10.40      1.76 o 
  -7   9   2       14.35       14.57      2.31 o 
  -6   9   2      336.59      301.23      5.99 o 
  -5   9   2      228.24      203.04      3.82 o 
  -4   9   2       18.32       16.24      1.02 o 
  -3   9   2       39.34       34.35      1.28 o 
  -2   9   2      847.57      841.55     12.77 o 
  -1   9   2       30.72       30.07      1.45 o 
   0   9   2      623.66      639.13     11.02 o 
   1   9   2      489.56      454.42      6.92 o 
   2   9   2       38.86       32.98      1.36 o 
   3   9   2       80.31       68.07      1.88 o 
   4   9   2       16.14       15.41      1.11 o 
   5   9   2       46.79       45.98      1.88 o 
   6   9   2       16.67       17.26      1.57 o 
   7   9   2       28.14       37.02      3.09 o 
   8   9   2       78.05       71.62      3.33 o 
  -8  10   2        0.69       -0.05      1.16 o 
  -7  10   2        0.81        0.43      1.19 o 
  -6  10   2      141.03      137.28      3.39 o 
  -5  10   2      149.26      123.19      3.16 o 
  -4  10   2        9.98        6.09      0.94 o 
  -3  10   2       49.66       40.81      1.52 o 
  -2  10   2      211.55      209.41      4.61 o 
  -1  10   2       15.12       12.17      1.25 o 
   0  10   2      855.79      790.43     13.52 o 
   1  10   2      186.16      189.04      4.79 o 
   2  10   2       62.40       65.10      2.74 o 
   3  10   2       65.72       59.09      1.99 o 
   4  10   2       55.88       50.38      1.79 o 
   5  10   2      142.67      136.29      3.72 o 
   6  10   2       19.26       22.26      1.57 o 
   7  10   2        2.72        1.88      1.11 o 
  -7  11   2      208.43      219.34      6.60 o 
  -6  11   2       72.68       77.27      4.03 o 
  -5  11   2       67.87       64.70      2.76 o 
  -4  11   2       23.77       17.84      1.59 o 
  -3  11   2       18.53       19.49      1.98 o 
  -2  11   2       71.60       74.63      2.89 o 
  -1  11   2       25.07       26.71      1.93 o 
   0  11   2      276.03      286.39      6.62 o 
   1  11   2      153.49      137.86      4.09 o 
   2  11   2       36.77       35.01      1.89 o 
   3  11   2      431.65      424.36      9.76 o 
   4  11   2       10.87        8.39      1.40 o 
   5  11   2        0.21        0.62      1.09 o 
   6  11   2       77.24       93.75      3.31 o 
  -5  12   2        0.00       -1.09      1.82 o 
  -4  12   2       34.80       36.78      2.61 o 
  -3  12   2       25.80       17.37      1.76 o 
  -2  12   2        1.70        2.81      1.34 o 
  -1  12   2        9.24       11.44      1.57 o 
   0  12   2       22.61       11.85      1.88 o 
   1  12   2       69.49       84.95      3.38 o 
   2  12   2      268.01      252.42      6.28 o 
   3  12   2       35.23       31.29      2.51 o 
   4  12   2       21.57       25.78      4.52 o 
  -3  13   2        5.58       10.30      2.93 o 
  -2  13   2      299.42      321.66      7.68 o 
  -1  13   2        1.30        3.85      1.45 o 
   0  13   2       79.98       97.07      3.71 o 
   1  13   2      179.28      180.70      5.30 o 
   2  13   2      152.65      150.35      4.74 o 
 -12   1   3      125.51      139.15      4.87 o 
 -11   1   3      387.13      393.43     25.14 o 
 -10   1   3        0.94        0.72      1.33 o 
  -9   1   3       47.79       50.23      1.37 o 
  -8   1   3      278.57      274.73      4.72 o 
  -7   1   3      805.96      824.13     12.90 o 
  -6   1   3      212.69      253.31      4.27 o 
  -5   1   3     6199.14     6298.59    154.39 o 
  -4   1   3      212.72      200.57      2.81 o 
  -3   1   3     6003.16     5796.52     57.46 o 
  -2   1   3    20418.20    19263.82    178.48 o 
  -1   1   3     2892.19     2705.95     28.32 o 
   0   1   3    21647.16    20168.76    211.56 o 
   1   1   3      510.91      463.08      5.04 o 
   2   1   3      421.61      395.74      4.15 o 
   3   1   3     1551.97     1638.96     16.42 o 
   4   1   3        5.77        7.14      0.45 o 
   5   1   3      305.16      379.68      5.01 o 
   6   1   3       13.28       13.89      0.89 o 
   7   1   3       26.96       30.14      1.14 o 
   8   1   3       79.09       85.73      2.05 o 
   9   1   3       23.50       25.61      1.46 o 
  10   1   3       45.28       45.06      2.15 o 
  11   1   3        0.63        0.40      2.07 o 
 -12   2   3       46.05       54.43      2.94 o 
 -11   2   3       59.82       57.18      2.24 o 
 -10   2   3        0.10        1.16      1.97 o 
  -9   2   3       52.69       41.80      1.77 o 
  -8   2   3        1.79        0.32      0.63 o 
  -7   2   3       29.68       32.21      1.54 o 
  -6   2   3       93.49       83.30      1.72 o 
  -5   2   3     3642.95     3802.55     49.41 o 
  -4   2   3      140.65      151.13      1.85 o 
  -3   2   3       61.93       57.66      0.77 o 
  -2   2   3     8842.07     8396.71     80.13 o 
  -1   2   3      136.95      122.03      1.60 o 
   0   2   3        0.68        1.00      0.28 o 
   1   2   3      119.53      121.39      1.53 o 
   2   2   3       82.07       88.08      1.25 o 
   3   2   3       15.16        9.99      0.37 o 
   4   2   3       77.11       75.36      1.30 o 
   5   2   3     1114.72     1156.89     14.28 o 
   6   2   3      422.88      453.67      6.39 o 
   7   2   3      186.92      190.05      3.32 o 
   8   2   3      274.08      261.65      5.34 o 
   9   2   3       12.85       12.54      1.18 o 
  10   2   3        5.45        4.43      1.11 o 
  11   2   3        1.78        5.56      1.58 o 
 -12   3   3        0.00        0.22      1.57 o 
 -11   3   3      142.36      118.72      3.68 o 
 -10   3   3       26.31       26.36      1.61 o 
  -9   3   3       26.72       24.50      0.91 o 
  -8   3   3      722.45      743.21     10.82 o 
  -7   3   3        0.41        0.55      0.43 o 
  -6   3   3      621.92      562.55      7.16 o 
  -5   3   3      670.56      781.87      9.17 o 
  -4   3   3     2265.93     2470.09     26.67 o 
  -3   3   3      944.56      957.30      9.23 o 
  -2   3   3      469.77      486.69      4.86 o 
  -1   3   3      207.52      200.01      2.25 o 
   0   3   3     3061.98     2808.72     29.26 o 
   1   3   3      388.29      366.96      4.24 o 
   2   3   3      187.58      194.74      2.24 o 
   3   3   3      817.85      858.31      9.15 o 
   4   3   3       18.57       22.41      0.66 o 
   5   3   3      298.64      305.25      3.73 o 
   6   3   3      519.11      488.84      6.44 o 
   7   3   3      501.03      499.97      7.05 o 
   8   3   3      459.52      461.42      7.90 o 
   9   3   3       71.62       71.59      2.56 o 
  10   3   3      196.56      193.56      4.73 o 
  11   3   3       85.67       82.02      3.52 o 
 -11   4   3       93.32       93.87      2.56 o 
 -10   4   3        9.23       12.08      1.81 o 
  -9   4   3      308.54      297.60      5.23 o 
  -8   4   3        0.42        1.15      0.49 o 
  -7   4   3        0.11        0.36      0.45 o 
  -6   4   3      281.71      286.79      3.67 o 
  -5   4   3        9.60       10.43      0.47 o 
  -4   4   3      141.22      119.25      2.09 o 
  -3   4   3      272.16      297.52      2.99 o 
  -2   4   3      130.31      125.21      1.43 o 
  -1   4   3      317.88      331.70      4.00 o 
   0   4   3      360.32      394.09      4.67 o 
   1   4   3      288.44      350.80      3.79 o 
   2   4   3       63.84       75.82      1.18 o 
   3   4   3     2125.84     2138.43     21.39 o 
   4   4   3       88.03      103.37      1.44 o 
   5   4   3      461.68      479.52      5.38 o 
   6   4   3      266.76      257.49      3.13 o 
   7   4   3      314.19      295.84      4.24 o 
   8   4   3      228.86      234.39      4.60 o 
   9   4   3       21.52       19.62      1.28 o 
  10   4   3       19.27       23.34      2.05 o 
 -11   5   3        0.57       -0.23      1.05 o 
 -10   5   3        1.17        1.57      0.90 o 
  -9   5   3      156.00      172.48      3.51 o 
  -8   5   3        6.21        7.51      0.53 o 
  -7   5   3       85.71       79.06      2.25 o 
  -6   5   3        3.04        4.72      0.52 o 
  -5   5   3        0.02        0.51      0.46 o 
  -4   5   3     2586.49     2695.30     24.71 o 
  -3   5   3      969.22     1042.90     10.21 o 
  -2   5   3        2.08        4.94      0.35 o 
  -1   5   3      372.05      407.34      5.68 o 
   0   5   3      341.35      334.61      4.12 o 
   1   5   3       49.09       60.63      1.13 o 
   2   5   3     1591.65     1732.84     18.33 o 
   3   5   3       10.95       14.50      0.56 o 
   4   5   3       40.87       37.16      0.80 o 
   5   5   3        3.71        5.33      0.54 o 
   6   5   3      251.56      247.95      3.29 o 
   7   5   3       18.27       23.04      1.05 o 
   8   5   3       24.12       23.29      1.00 o 
   9   5   3       23.45       24.60      1.78 o 
  10   5   3       14.61       17.86      1.38 o 
 -11   6   3       87.02      104.47      3.61 o 
 -10   6   3       18.23       11.71      1.25 o 
  -9   6   3        4.39        3.53      0.87 o 
  -8   6   3       25.92       26.78      1.31 o 
  -7   6   3      181.01      162.32      3.12 o 
  -6   6   3      412.14      391.87      5.38 o 
  -5   6   3      386.10      389.00      5.27 o 
  -4   6   3      344.49      344.25      3.88 o 
  -3   6   3       43.37       40.09      0.86 o 
  -2   6   3       36.23       41.42      0.86 o 
  -1   6   3      166.16      189.26      2.95 o 
   0   6   3      255.88      261.92      3.62 o 
   1   6   3       43.30       42.02      0.96 o 
   2   6   3      695.41      729.13      7.71 o 
   3   6   3      439.38      451.09      5.93 o 
   4   6   3       15.07       17.72      0.72 o 
   5   6   3      269.30      259.46      3.40 o 
   6   6   3     1350.43     1315.84     15.56 o 
   7   6   3       87.87       91.97      1.91 o 
   8   6   3       45.34       41.40      1.55 o 
   9   6   3      217.74      223.54      4.26 o 
  10   6   3       74.65       84.82      3.42 o 
 -10   7   3      309.52      326.15      6.86 o 
  -9   7   3        7.08       11.62      1.08 o 
  -8   7   3        4.76        1.45      1.03 o 
  -7   7   3      545.46      467.44      8.04 o 
  -6   7   3       19.68       16.49      1.16 o 
  -5   7   3        0.12        0.36      0.48 o 
  -4   7   3       18.30       20.60      0.82 o 
  -3   7   3        8.16       13.08      0.66 o 
  -2   7   3      294.65      289.15      3.90 o 
  -1   7   3        0.44        1.50      0.53 o 
   0   7   3      252.84      250.84      3.80 o 
   1   7   3      182.48      178.29      3.62 o 
   2   7   3      376.35      369.56      7.73 o 
   3   7   3      616.49      617.41      8.24 o 
   4   7   3        0.01        0.60      0.63 o 
   5   7   3      103.00      103.73      2.04 o 
   6   7   3      193.99      204.07      3.59 o 
   7   7   3      356.62      357.82      6.08 o 
   8   7   3       15.87       18.23      1.32 o 
   9   7   3      159.10      167.10      3.70 o 
 -10   8   3       89.44       82.16      3.30 o 
  -9   8   3       43.93       46.00      1.86 o 
  -8   8   3      246.87      226.47      5.22 o 
  -7   8   3       10.79       20.78      1.37 o 
  -6   8   3      413.31      359.60      6.02 o 
  -5   8   3        0.16        1.48      0.68 o 
  -4   8   3       33.21       29.05      1.12 o 
  -3   8   3      234.11      240.48      3.68 o 
  -2   8   3      529.82      504.25      6.96 o 
  -1   8   3      155.31      159.55      4.16 o 
   0   8   3      278.25      268.02      4.70 o 
   1   8   3       14.28       17.97      0.96 o 
   2   8   3      104.06      107.39      2.32 o 
   3   8   3      462.36      448.03      7.27 o 
   4   8   3      245.60      244.51      4.11 o 
   5   8   3       26.51       28.26      1.21 o 
   6   8   3      135.01      123.35      3.08 o 
   7   8   3        2.62        1.50      0.96 o 
   8   8   3       38.12       38.90      1.82 o 
  -9   9   3       18.56       21.70      1.49 o 
  -8   9   3        0.13        0.37      1.11 o 
  -7   9   3       51.01       44.13      2.09 o 
  -6   9   3        9.04        9.97      1.16 o 
  -5   9   3        3.81        3.32      0.82 o 
  -4   9   3        3.63        3.13      0.80 o 
  -3   9   3      263.89      269.77      4.61 o 
  -2   9   3        7.76        8.72      0.97 o 
  -1   9   3     1754.35     1764.82     28.22 o 
   0   9   3       70.26       72.57      3.20 o 
   1   9   3       42.76       47.19      1.62 o 
   2   9   3      379.05      341.59      5.50 o 
   3   9   3      271.50      271.04      4.86 o 
   4   9   3      323.33      318.74      5.52 o 
   5   9   3       38.33       39.29      2.01 o 
   6   9   3        2.22        0.50      0.92 o 
   7   9   3       69.53       69.71      2.45 o 
   8   9   3        0.14        1.46      1.16 o 
  -8  10   3       43.85       57.70      2.57 o 
  -7  10   3      120.43      124.89      3.68 o 
  -6  10   3       64.58       56.67      2.13 o 
  -5  10   3       99.66       92.07      2.70 o 
  -4  10   3        3.54        8.19      1.15 o 
  -3  10   3        6.48        7.95      1.16 o 
  -2  10   3     1453.03     1379.73     22.56 o 
  -1  10   3       25.06       26.45      1.59 o 
   0  10   3     1281.69     1221.64     22.58 o 
   1  10   3      328.47      308.46      7.97 o 
   2  10   3      133.07      126.47      3.31 o 
   3  10   3       50.62       43.61      1.71 o 
   4  10   3        0.54        1.08      0.87 o 
   5  10   3        2.75        2.52      1.14 o 
   6  10   3        7.19        6.87      1.30 o 
   7  10   3       17.72       27.27      2.12 o 
  -7  11   3        0.22        0.22      1.58 o 
  -6  11   3        0.41        1.66      1.32 o 
  -5  11   3        0.77       -0.27      1.19 o 
  -4  11   3        0.21       -1.11      1.11 o 
  -3  11   3       31.61       28.12      1.89 o 
  -2  11   3       56.24       50.95      2.43 o 
  -1  11   3       47.49       39.18      2.18 o 
   0  11   3      102.78      108.37      4.14 o 
   1  11   3       46.47       52.58      2.80 o 
   2  11   3        0.22        0.79      1.01 o 
   3  11   3       39.48       34.67      1.83 o 
   4  11   3       12.42        7.90      1.49 o 
   5  11   3        4.33        2.31      1.43 o 
   6  11   3       34.94       44.65      2.42 o 
  -5  12   3       34.21       33.28      2.61 o 
  -4  12   3      134.01      140.77      5.07 o 
  -3  12   3       99.10       95.40      3.40 o 
  -2  12   3        0.34       -0.76      1.18 o 
  -1  12   3       18.09       22.12      1.89 o 
   0  12   3      238.96      228.53      5.88 o 
   1  12   3       17.75       22.87      1.98 o 
   2  12   3       27.11       25.32      2.27 o 
   3  12   3        8.49       12.17      1.99 o 
   4  12   3       43.57       51.81      3.53 o 
  -2  13   3        3.13        4.49      1.56 o 
  -1  13   3       26.25       34.26      2.36 o 
   0  13   3      568.59      657.40     13.53 o 
   1  13   3      194.61      232.54      6.12 o 
 -12   0   4      133.74      133.29      5.32 o 
 -10   0   4       46.93       50.43      2.33 o 
  -9   0   4     1275.72     1241.84     36.05 o 
  -8   0   4      149.83      147.39      7.85 o 
  -7   0   4       42.91       38.39      1.15 o 
  -6   0   4      405.77      360.99      6.55 o 
  -5   0   4      235.10      275.97      5.05 o 
  -4   0   4     2233.15     2223.74     38.76 o 
  -3   0   4      243.67      206.87      2.71 o 
  -2   0   4     2320.44     2295.49     30.27 o 
  -1   0   4     3347.88     3147.63     44.84 o 
   0   0   4     4786.37     4418.39     72.10 o 
   1   0   4     7713.89     7318.14    112.74 o 
   2   0   4      218.55      230.37      3.64 o 
   3   0   4     3896.68     4118.36     57.66 o 
   4   0   4      870.37      904.04     15.16 o 
   5   0   4      118.55      124.94      3.03 o 
   6   0   4      108.06      103.66      2.76 o 
   7   0   4       37.89       35.23      1.74 o 
   8   0   4        2.67        1.54      1.33 o 
   9   0   4        0.93       -0.98      1.33 o 
  10   0   4      157.17      165.26      5.82 o 
  11   0   4       64.51       61.46      5.85 o 
 -12   1   4       42.60       46.29      2.93 o 
 -11   1   4      232.50      233.02      8.78 o 
 -10   1   4       71.12       69.18      4.26 o 
  -9   1   4      218.82      200.63      4.08 o 
  -8   1   4      584.61      559.48     10.10 o 
  -7   1   4      182.35      187.61      2.95 o 
  -6   1   4      544.55      580.39      7.81 o 
  -5   1   4      627.47      667.79      8.33 o 
  -4   1   4      517.26      483.18      5.20 o 
  -3   1   4     1566.90     1517.48     13.17 o 
  -2   1   4     5588.20     5321.45     49.30 o 
  -1   1   4      211.01      219.32      2.44 o 
   0   1   4      290.88      295.32      3.35 o 
   1   1   4       11.43       10.03      0.41 o 
   2   1   4      258.31      281.98      3.23 o 
   3   1   4      229.45      266.52      2.93 o 
   4   1   4      250.16      289.61      3.18 o 
   5   1   4      154.68      188.45      2.81 o 
   6   1   4      284.37      271.39      4.64 o 
   7   1   4      203.42      205.38      3.69 o 
   8   1   4       30.13       27.01      1.44 o 
   9   1   4      465.85      440.79      8.67 o 
  10   1   4       94.07       94.65      2.91 o 
 -12   2   4        0.00        1.69      1.43 o 
 -11   2   4       53.00       58.11      3.54 o 
 -10   2   4       33.00       33.56      2.26 o 
  -9   2   4       48.57       41.08      1.37 o 
  -8   2   4     1268.68     1295.67     20.18 o 
  -7   2   4      200.91      200.93      3.53 o 
  -6   2   4      501.37      536.02      7.22 o 
  -5   2   4     2901.11     3023.11     34.70 o 
  -4   2   4      238.47      224.23      2.68 o 
  -3   2   4      481.01      443.59      4.42 o 
  -2   2   4      176.18      175.76      1.93 o 
  -1   2   4      206.18      222.03      2.72 o 
   0   2   4     2724.42     2702.16     29.63 o 
   1   2   4      143.56      139.99      1.96 o 
   2   2   4      359.27      364.46      4.08 o 
   4   2   4        2.82        0.96      0.31 o 
   5   2   4      738.75      787.10      9.38 o 
   6   2   4        4.19        8.34      0.67 o 
   7   2   4      108.81      103.86      2.24 o 
   8   2   4       34.69       36.40      1.77 o 
   9   2   4       15.33       17.97      1.50 o 
  10   2   4      165.67      157.26      6.28 o 
 -12   3   4       10.29       12.58      3.99 o 
 -11   3   4        2.12        3.39      1.20 o 
 -10   3   4        0.60        2.39      0.69 o 
  -9   3   4      422.27      398.84      7.46 o 
  -8   3   4      283.21      265.11      5.18 o 
  -7   3   4     1445.78     1501.50     21.25 o 
  -6   3   4      103.29      110.42      1.75 o 
  -5   3   4      352.78      371.61      4.33 o 
  -4   3   4     1143.73     1183.65     11.43 o 
  -3   3   4     1352.95     1443.32     13.90 o 
  -2   3   4      852.11      811.37      7.94 o 
  -1   3   4      216.40      207.49      2.56 o 
   0   3   4      261.02      268.98      3.28 o 
   1   3   4     2103.39     2125.93     21.26 o 
   2   3   4      803.08      816.59      8.39 o 
   3   3   4        6.23       11.02      0.46 o 
   4   3   4     1206.89     1223.74     12.92 o 
   5   3   4      521.42      550.43      6.73 o 
   6   3   4      568.10      570.72      7.39 o 
   7   3   4      388.98      381.86      5.83 o 
   8   3   4      127.41      126.95      2.97 o 
   9   3   4      194.03      177.51      3.84 o 
  10   3   4       20.10       25.09      2.04 o 
 -12   4   4        0.00        1.88      2.51 o 
 -11   4   4       18.74       21.29      1.26 o 
 -10   4   4        7.01        8.98      0.83 o 
  -9   4   4      295.45      277.37      7.37 o 
  -8   4   4        7.99        9.93      0.69 o 
  -7   4   4       37.02       32.35      1.10 o 
  -6   4   4        2.35        4.27      0.45 o 
  -5   4   4      193.39      204.53      2.62 o 
  -4   4   4     9973.37    10431.01     94.85 o 
  -3   4   4     1623.85     1684.43     16.21 o 
  -2   4   4     1037.57     1063.73     10.80 o 
  -1   4   4      433.94      438.89      4.82 o 
   0   4   4        9.57        8.00      0.39 o 
   1   4   4     2050.35     2163.24     22.57 o 
   2   4   4      151.04      177.74      2.16 o 
   3   4   4        2.09        1.24      0.36 o 
   4   4   4       84.97       84.70      1.23 o 
   5   4   4      717.52      709.75      7.77 o 
   6   4   4        0.08        0.05      0.51 o 
   7   4   4        0.34        0.72      0.64 o 
   8   4   4        7.71        9.84      1.09 o 
   9   4   4       99.13       97.07      2.68 o 
  10   4   4       49.68       55.40      2.46 o 
 -11   5   4        2.80        5.26      1.04 o 
 -10   5   4       41.42       37.71      1.42 o 
  -9   5   4      114.50      102.62      2.47 o 
  -8   5   4       60.92       65.89      1.38 o 
  -7   5   4      522.82      537.06      7.06 o 
  -6   5   4        2.42        4.26      0.56 o 
  -5   5   4      351.61      366.26      4.20 o 
  -4   5   4     2438.47     2371.00     21.83 o 
  -3   5   4      636.70      693.94      6.94 o 
  -2   5   4      734.48      773.04      7.69 o 
  -1   5   4      465.77      504.91      5.71 o 
   0   5   4        0.12        0.05      0.37 o 
   1   5   4        4.92        5.12      0.38 o 
   2   5   4      809.60      774.91      8.41 o 
   3   5   4       84.56       78.49      1.63 o 
   4   5   4      352.19      367.60      3.94 o 
   5   5   4     2134.80     2086.66     21.91 o 
   6   5   4      160.59      170.63      2.63 o 
   7   5   4       80.08       80.17      1.88 o 
   8   5   4       19.78       21.14      0.99 o 
   9   5   4       53.07       56.14      1.89 o 
  10   5   4       53.84       56.61      2.77 o 
 -11   6   4       81.76       94.72      3.11 o 
 -10   6   4      191.89      213.33      4.74 o 
  -9   6   4        0.01        0.58      0.64 o 
  -8   6   4       66.78       59.87      1.66 o 
  -7   6   4        0.06        1.00      0.62 o 
  -6   6   4        0.00       -0.53      0.53 o 
  -5   6   4       15.92       12.95      0.57 o 
  -4   6   4      168.66      183.77      2.32 o 
  -3   6   4        8.61       14.58      0.65 o 
  -2   6   4       36.04       28.01      0.97 o 
  -1   6   4       61.18       53.07      1.50 o 
   0   6   4        0.01       -0.27      0.43 o 
   1   6   4      168.21      186.04      2.51 o 
   2   6   4      575.06      625.78      7.06 o 
   3   6   4      387.32      437.98      5.31 o 
   4   6   4      359.77      340.93      4.30 o 
   5   6   4     2442.45     2392.53     27.65 o 
   6   6   4       74.47       77.03      1.73 o 
   7   6   4       10.81        8.84      0.90 o 
   8   6   4       50.43       48.52      1.58 o 
   9   6   4       68.29       77.38      2.48 o 
 -10   7   4       38.13       27.45      2.70 o 
  -9   7   4      173.89      177.05      3.47 o 
  -8   7   4       14.26       11.05      1.09 o 
  -7   7   4       15.20       17.72      1.08 o 
  -6   7   4      494.12      492.10      7.15 o 
  -5   7   4      154.70      149.88      2.53 o 
  -4   7   4       22.03       22.81      1.05 o 
  -3   7   4      183.99      170.65      3.24 o 
  -2   7   4      256.45      248.44      4.49 o 
  -1   7   4        6.39       10.84      0.83 o 
   0   7   4        5.43        3.61      0.75 o 
   1   7   4      192.91      183.42      2.85 o 
   2   7   4        1.42        0.67      0.67 o 
   3   7   4        0.08        0.96      0.60 o 
   4   7   4      191.07      182.76      3.02 o 
   5   7   4      310.50      306.83      4.51 o 
   6   7   4      668.93      643.32      9.27 o 
   7   7   4      364.61      377.87      6.42 o 
   8   7   4      114.37      125.75      3.15 o 
   9   7   4       40.50       45.91      2.27 o 
 -10   8   4        6.63        5.14      1.28 o 
  -9   8   4       18.86       18.59      2.07 o 
  -8   8   4        4.74        3.03      1.16 o 
  -6   8   4       12.57       21.52      1.43 o 
  -5   8   4        0.75        2.99      0.67 o 
  -4   8   4       16.81       15.67      0.93 o 
  -3   8   4       60.60       56.18      1.67 o 
  -2   8   4      474.72      443.40      7.93 o 
  -1   8   4       18.71       22.70      1.31 o 
   0   8   4      434.01      415.60     10.60 o 
   1   8   4      862.31      878.85     11.50 o 
   2   8   4      217.86      199.21      3.56 o 
   3   8   4     1012.87     1005.56     15.11 o 
   4   8   4      216.06      201.84      3.59 o 
   5   8   4      458.61      460.55      6.92 o 
   6   8   4        4.85        4.41      0.96 o 
   7   8   4       21.30       25.52      1.60 o 
   8   8   4        8.98       11.66      1.28 o 
  -9   9   4       21.83       17.74      1.62 o 
  -8   9   4        0.03        1.83      1.12 o 
  -7   9   4        1.56        1.01      0.94 o 
  -6   9   4        0.71       -0.82      0.82 o 
  -5   9   4       27.88       23.85      1.17 o 
  -4   9   4      381.04      352.65      6.66 o 
  -3   9   4       21.49       19.96      1.27 o 
  -2   9   4       74.84       59.25      2.75 o 
  -1   9   4        0.52        0.27      0.87 o 
   0   9   4      297.37      291.96      5.27 o 
   1   9   4     1808.55     1749.98     23.73 o 
   2   9   4       56.69       52.54      2.73 o 
   3   9   4        0.00       -0.80      0.89 o 
   4   9   4        0.21       -0.80      0.80 o 
   5   9   4       13.78       14.44      1.21 o 
   6   9   4       68.86       81.10      2.37 o 
   7   9   4       22.53       30.72      1.93 o 
  -8  10   4        1.70       -1.56      1.83 o 
  -7  10   4       77.25       83.53      3.53 o 
  -6  10   4      153.44      164.62      4.45 o 
  -5  10   4        2.80        3.02      1.23 o 
  -4  10   4       87.04       85.76      2.67 o 
  -3  10   4      397.62      397.44      7.51 o 
  -2  10   4       52.91       52.97      2.14 o 
  -1  10   4       58.82       71.99      2.79 o 
   0  10   4      122.45      125.73      3.33 o 
   1  10   4       45.04       47.70      1.99 o 
   2  10   4      249.78      251.88      5.33 o 
   3  10   4       35.81       28.97      1.47 o 
   4  10   4        2.02        1.32      1.11 o 
   5  10   4        0.88        1.08      1.03 o 
   6  10   4       56.62       63.42      2.47 o 
  -7  11   4        5.81        9.95      1.83 o 
  -6  11   4       28.76       33.37      2.12 o 
  -5  11   4       30.01       39.62      2.26 o 
  -4  11   4      137.42      130.72      3.88 o 
  -3  11   4       23.53       23.80      1.86 o 
  -2  11   4       20.01       13.40      1.54 o 
  -1  11   4      112.64      105.14      3.52 o 
   0  11   4      778.93      797.99     17.97 o 
   1  11   4       52.31       43.45      2.69 o 
   2  11   4       24.48       30.94      1.99 o 
   3  11   4       76.35       69.78      2.50 o 
   4  11   4        2.64        5.64      1.39 o 
   5  11   4       14.76       20.70      1.78 o 
  -5  12   4       23.95       33.07      2.60 o 
  -4  12   4      159.95      139.91      5.12 o 
  -3  12   4       97.47      115.41      4.30 o 
  -2  12   4       21.40       20.82      2.11 o 
  -1  12   4       11.63        8.89      1.59 o 
   0  12   4      448.05      458.00      9.91 o 
   1  12   4      450.71      443.66     11.10 o 
   2  12   4       16.67       15.89      1.75 o 
   3  12   4        3.16        1.17      1.62 o 
  -2  13   4       30.77       35.97      2.41 o 
  -1  13   4       74.08       87.45      3.49 o 
   0  13   4       83.35       95.97      3.75 o 
 -12   1   5       31.82       28.73      2.66 o 
 -11   1   5       58.82       58.71      2.35 o 
 -10   1   5        8.46        7.03      0.74 o 
  -9   1   5       11.33        8.39      0.52 o 
  -8   1   5      867.30      885.41     11.05 o 
  -7   1   5      560.05      607.45      7.65 o 
  -6   1   5     2726.71     2762.17     33.86 o 
  -5   1   5       86.82       91.34      1.26 o 
  -4   1   5      287.36      262.73      2.96 o 
  -3   1   5       10.67       15.48      0.37 o 
  -2   1   5       20.92       21.42      0.48 o 
  -1   1   5    16349.33    15747.70    173.71 o 
   0   1   5      661.07      661.73      7.23 o 
   1   1   5     1640.66     1695.43     17.97 o 
   2   1   5     1692.93     1790.25     18.98 o 
   3   1   5     2004.26     2199.99     22.13 o 
   4   1   5      573.45      630.28      6.31 o 
   5   1   5       64.29       69.57      1.46 o 
   6   1   5        0.25        1.49      0.62 o 
   7   1   5       59.35       53.63      1.57 o 
   8   1   5       12.79        9.54      1.12 o 
   9   1   5       69.60       73.24      2.57 o 
  10   1   5      251.17      257.66      5.85 o 
 -12   2   5       70.72       81.94      4.52 o 
 -11   2   5      118.08      103.56      7.85 o 
 -10   2   5      213.90      208.80      4.33 o 
  -9   2   5      737.55      687.31      9.36 o 
  -8   2   5      166.54      160.37      2.81 o 
  -7   2   5      605.89      598.46      8.14 o 
  -6   2   5      547.58      576.43      7.36 o 
  -5   2   5       16.64       17.23      0.61 o 
  -4   2   5        8.01        9.74      0.35 o 
  -3   2   5      183.29      187.44      1.93 o 
  -2   2   5      537.28      524.33      5.30 o 
  -1   2   5      723.39      709.96      7.94 o 
   0   2   5      843.37      807.31      8.72 o 
   1   2   5      186.74      182.57      2.27 o 
   2   2   5     1439.93     1471.96     15.69 o 
   3   2   5       79.56       97.83      1.35 o 
   4   2   5      538.43      567.11      5.80 o 
   5   2   5       37.41       41.91      0.96 o 
   6   2   5        0.92        1.83      0.63 o 
   7   2   5       57.54       54.65      1.64 o 
   8   2   5      100.51      101.63      2.98 o 
   9   2   5        0.82        0.82      1.00 o 
  10   2   5       32.48       24.65      2.19 o 
 -12   3   5       42.67       48.16      3.72 o 
 -11   3   5       76.70       64.40      1.99 o 
 -10   3   5       19.86       23.78      0.96 o 
  -9   3   5       14.35       11.14      0.62 o 
  -8   3   5        1.41        2.83      0.57 o 
  -7   3   5       65.26       75.36      1.79 o 
  -6   3   5       38.33       38.57      0.93 o 
  -5   3   5     1306.97     1343.43     15.67 o 
  -4   3   5     1216.23     1195.92     10.80 o 
  -3   3   5      297.94      298.86      3.04 o 
  -2   3   5        0.16        0.73      0.30 o 
  -1   3   5        0.53        1.15      0.33 o 
   0   3   5     2439.74     2578.20     27.07 o 
   1   3   5       67.93       70.08      1.20 o 
   2   3   5       83.07       70.17      1.11 o 
   3   3   5      487.11      518.48      6.04 o 
   4   3   5      231.77      277.22      3.43 o 
   5   3   5       53.51       57.62      1.25 o 
   6   3   5       32.05       30.72      1.41 o 
   7   3   5     1153.61     1130.96     17.96 o 
   8   3   5       59.88       64.22      2.43 o 
   9   3   5       32.35       36.60      1.98 o 
  10   3   5        0.00        1.28      1.22 o 
 -12   4   5       39.83       41.46      2.16 o 
 -11   4   5       15.26       16.80      1.80 o 
 -10   4   5       59.75       53.58      1.63 o 
  -9   4   5       88.54       82.05      2.02 o 
  -8   4   5        1.41        0.91      0.53 o 
  -7   4   5        0.00        0.23      0.35 o 
  -6   4   5       25.23       22.88      0.73 o 
  -5   4   5      393.69      414.57      4.68 o 
  -4   4   5     1494.52     1539.80     14.86 o 
  -3   4   5      355.08      316.28      3.37 o 
  -2   4   5      251.44      249.16      2.83 o 
  -1   4   5      134.60      136.67      1.97 o 
   0   4   5     3808.19     4118.25     44.97 o 
   1   4   5     2961.50     3300.74     32.88 o 
   2   4   5       62.63       63.85      1.10 o 
   3   4   5      192.99      190.04      2.34 o 
   4   4   5      337.51      295.90      3.38 o 
   5   4   5      712.40      707.68      8.21 o 
   6   4   5      255.21      242.86      3.44 o 
   7   4   5        5.77        3.78      0.82 o 
   8   4   5        2.95        3.49      0.98 o 
   9   4   5       23.51       27.40      1.68 o 
  10   4   5      210.28      234.87      5.67 o 
 -11   5   5       35.22       45.58      2.16 o 
 -10   5   5       29.24       30.98      1.39 o 
  -9   5   5      235.97      204.59      4.02 o 
  -8   5   5       78.65       71.06      1.61 o 
  -7   5   5       79.86       83.48      1.66 o 
  -6   5   5      530.27      525.14      6.22 o 
  -5   5   5       89.23       99.57      1.58 o 
  -4   5   5      640.00      679.63      7.50 o 
  -3   5   5      210.26      221.49      2.53 o 
  -2   5   5      216.35      200.60      2.34 o 
  -1   5   5      155.11      166.10      2.83 o 
   0   5   5      147.82      150.05      2.09 o 
   1   5   5       41.19       35.40      0.86 o 
   2   5   5      140.07      162.31      2.11 o 
   3   5   5        7.47        3.81      0.46 o 
   4   5   5       32.87       33.29      0.84 o 
   5   5   5     1057.46     1016.90     10.96 o 
   6   5   5      653.63      645.84      8.04 o 
   7   5   5       82.10       79.40      1.93 o 
   8   5   5        5.22        5.73      0.83 o 
   9   5   5      123.88      127.75      3.00 o 
 -11   6   5       12.18       13.51      1.39 o 
 -10   6   5        7.65       10.71      1.08 o 
  -9   6   5      184.57      149.68      2.94 o 
  -8   6   5       16.72       21.01      1.21 o 
  -7   6   5      460.11      466.45      6.33 o 
  -6   6   5       83.60      102.76      2.09 o 
  -5   6   5       41.09       40.23      1.38 o 
  -4   6   5     1222.60     1221.25     13.81 o 
  -3   6   5       34.07       40.78      1.11 o 
  -2   6   5        0.05        0.69      0.43 o 
  -1   6   5       90.80       83.12      1.89 o 
   0   6   5       89.54       75.71      1.49 o 
   1   6   5       11.24       16.33      0.70 o 
   2   6   5        3.31        1.10      0.48 o 
   3   6   5      173.85      162.71      2.38 o 
   4   6   5       67.44       69.18      1.50 o 
   5   6   5     1125.93     1119.45     14.19 o 
   6   6   5        2.13        2.62      0.70 o 
   7   6   5      558.02      551.18      8.08 o 
   8   6   5        0.01       -0.36      0.77 o 
   9   6   5        0.11        0.80      1.04 o 
 -10   7   5       66.78       93.13      2.96 o 
  -9   7   5        1.91        1.30      0.95 o 
  -8   7   5       49.04       52.43      1.94 o 
  -7   7   5        2.70        5.74      0.89 o 
  -6   7   5     2141.78     2085.59     29.73 o 
  -5   7   5        8.63       10.38      0.83 o 
  -4   7   5       58.11       62.93      1.55 o 
  -3   7   5       28.75       30.05      1.10 o 
  -2   7   5       12.08       10.83      0.77 o 
  -1   7   5       12.68        8.06      0.83 o 
   0   7   5       23.64       26.54      1.10 o 
   1   7   5      162.26      154.69      3.15 o 
   2   7   5      185.16      184.50      3.57 o 
   3   7   5        2.77        4.28      0.77 o 
   4   7   5       76.90       82.49      2.01 o 
   5   7   5        6.24        7.48      0.69 o 
   6   7   5       15.63       19.84      1.06 o 
   7   7   5      883.25      900.41     13.54 o 
   8   7   5      216.75      229.67      4.41 o 
 -10   8   5       97.50      105.06      3.27 o 
  -9   8   5       10.94        9.64      1.32 o 
  -8   8   5        3.30        0.64      1.01 o 
  -7   8   5      594.41      492.77      7.94 o 
  -6   8   5       89.29       76.46      1.83 o 
  -5   8   5        0.58        1.96      0.80 o 
  -4   8   5      419.10      407.30      6.75 o 
  -3   8   5       21.35       23.68      1.28 o 
  -2   8   5     3587.81     3530.09     43.64 o 
  -1   8   5      515.88      483.86      7.24 o 
   0   8   5        1.63        2.05      0.77 o 
   1   8   5      256.54      226.21      3.95 o 
   2   8   5      102.92      112.16      2.45 o 
   3   8   5      583.67      565.17      9.03 o 
   4   8   5      135.90      135.79      2.77 o 
   5   8   5        0.04       -0.42      0.86 o 
   6   8   5      111.34      112.99      2.82 o 
   7   8   5      184.66      173.32      4.09 o 
   8   8   5       27.63       30.13      1.75 o 
  -9   9   5       10.45       15.53      1.53 o 
  -8   9   5       49.96       53.14      2.34 o 
  -7   9   5       17.77       18.30      1.59 o 
  -6   9   5        0.33        0.53      1.06 o 
  -5   9   5        0.75        0.64      0.90 o 
  -4   9   5      161.55      169.58      3.90 o 
  -3   9   5       20.06       25.82      1.48 o 
  -2   9   5      178.32      168.59      4.24 o 
  -1   9   5     1003.25     1021.27     15.46 o 
   0   9   5       14.54       15.17      1.17 o 
   1   9   5      111.15      123.02      2.93 o 
   2   9   5        0.42        1.84      0.98 o 
   3   9   5      254.41      238.15      5.02 o 
   4   9   5       23.25       20.30      1.34 o 
   5   9   5       27.49       25.95      1.46 o 
   6   9   5       72.40       69.53      2.86 o 
   7   9   5      184.86      175.70      4.28 o 
  -8  10   5      113.66      101.45      8.17 o 
  -7  10   5       12.06        9.51      1.83 o 
  -6  10   5      324.60      319.06      7.18 o 
  -5  10   5       67.75       62.68      2.62 o 
  -4  10   5      195.61      187.39      4.33 o 
  -3  10   5      173.13      167.11      3.97 o 
  -2  10   5     1327.38     1311.41     27.90 o 
  -1  10   5      100.03      102.74      3.35 o 
   0  10   5      351.51      365.34      7.91 o 
   1  10   5      130.81      129.52      3.82 o 
   2  10   5      263.11      244.09      5.23 o 
   3  10   5      150.66      144.67      3.66 o 
   4  10   5       33.48       30.56      1.63 o 
   5  10   5       23.41       31.07      1.70 o 
   6  10   5      117.56      129.91      3.62 o 
  -7  11   5       10.79       22.34      2.29 o 
  -6  11   5       39.14       44.72      2.39 o 
  -5  11   5       44.86       37.49      2.56 o 
  -4  11   5       27.49       28.76      1.92 o 
  -3  11   5      549.84      519.62     10.71 o 
  -2  11   5      165.34      160.97      4.55 o 
  -1  11   5       24.28       21.89      2.10 o 
   0  11   5     1188.21     1143.17     21.45 o 
   1  11   5        2.70        4.08      1.42 o 
   2  11   5       18.04       15.47      1.66 o 
   3  11   5       33.37       30.18      1.88 o 
   4  11   5        1.59        4.76      1.39 o 
   5  11   5       29.94       33.88      1.97 o 
  -5  12   5      197.77      253.16      9.63 o 
  -4  12   5      198.62      196.51      6.56 o 
  -3  12   5       24.01       20.37      1.92 o 
  -2  12   5        3.75        5.07      1.41 o 
  -1  12   5       13.87       11.56      1.65 o 
   0  12   5       22.26       21.45      2.49 o 
   1  12   5       10.03       13.22      1.69 o 
   2  12   5       38.43       50.81      2.61 o 
   3  12   5       50.99       55.72      2.68 o 
 -12   0   6      298.13      293.46     11.17 o 
 -11   0   6        3.19        5.32      1.33 o 
 -10   0   6       70.16       64.82      3.46 o 
  -9   0   6      400.61      424.86      9.71 o 
  -8   0   6       43.87       52.42      1.53 o 
  -7   0   6      739.67      778.13     13.93 o 
  -6   0   6      786.89      818.58     14.63 o 
  -5   0   6      179.09      219.04      3.78 o 
  -4   0   6      285.36      266.98      3.80 o 
  -3   0   6      340.92      349.93      4.97 o 
  -2   0   6     3319.81     3138.54     44.75 o 
  -1   0   6     1058.85     1124.18     16.38 o 
   0   0   6     3114.25     2928.78     50.15 o 
   1   0   6        3.22        1.46      0.45 o 
   2   0   6      104.98      103.91      2.02 o 
   3   0   6     4406.07     4678.63     68.57 o 
   4   0   6       12.59       23.81      0.91 o 
   5   0   6      302.68      291.24      6.62 o 
   6   0   6      282.66      274.63     10.42 o 
   7   0   6       25.28       18.85      1.70 o 
   8   0   6     1396.39     1348.80     33.67 o 
   9   0   6      796.18      807.87     21.26 o 
  10   0   6       46.04       52.04      3.32 o 
 -12   1   6       18.23       16.40      1.28 o 
 -11   1   6       80.20       67.26      3.69 o 
 -10   1   6       25.98       22.40      1.50 o 
  -9   1   6      803.19      813.69     12.82 o 
  -8   1   6      483.58      485.76      6.79 o 
  -7   1   6       49.76       53.86      1.17 o 
  -6   1   6       43.17       51.10      1.04 o 
  -5   1   6      298.07      324.46      4.06 o 
  -4   1   6       11.88        7.29      0.34 o 
  -3   1   6      226.38      199.77      1.99 o 
  -2   1   6       15.65       19.93      0.60 o 
  -1   1   6      721.94      702.47      7.38 o 
   0   1   6     2531.01     2458.15     24.86 o 
   1   1   6        4.39        7.81      0.42 o 
   2   1   6      311.76      326.22      3.80 o 
   3   1   6       44.62       50.13      0.97 o 
   4   1   6       24.34       26.74      0.68 o 
   5   1   6       28.18       27.73      0.79 o 
   6   1   6        1.11        0.96      0.71 o 
   7   1   6       14.55       12.52      0.94 o 
   8   1   6       35.52       40.43      1.93 o 
   9   1   6        0.82        1.81      1.07 o 
  10   1   6        9.98       15.43      1.53 o 
 -12   2   6        1.18       -0.53      1.60 o 
 -11   2   6     1363.71     1320.49     33.02 o 
 -10   2   6      452.58      432.33      7.99 o 
  -9   2   6       32.22       35.75      1.16 o 
  -8   2   6      511.43      523.14      7.24 o 
  -7   2   6      611.71      639.33      8.75 o 
  -6   2   6       59.41       83.85      1.32 o 
  -5   2   6      346.37      374.99      4.40 o 
  -4   2   6      456.29      493.14      4.81 o 
  -3   2   6       53.22       41.95      0.77 o 
  -2   2   6       87.55       90.24      1.22 o 
  -1   2   6      567.52      537.37      7.15 o 
   0   2   6       26.75       22.27      0.67 o 
   1   2   6     1929.22     2021.27     23.55 o 
   2   2   6      958.31     1013.95     10.99 o 
   3   2   6      338.35      358.67      4.49 o 
   4   2   6      119.69      113.19      1.63 o 
   5   2   6       29.03       29.49      0.90 o 
   6   2   6       17.96       16.75      0.80 o 
   7   2   6       33.51       26.76      1.80 o 
   8   2   6       38.24       33.00      1.76 o 
   9   2   6       59.65       61.25      2.96 o 
  10   2   6      128.67      111.74      4.22 o 
 -12   3   6       74.81       67.53      4.66 o 
 -11   3   6      246.19      206.96      5.70 o 
 -10   3   6      416.30      415.78      8.74 o 
  -9   3   6      180.60      155.92      3.37 o 
  -8   3   6       89.76       89.37      1.72 o 
  -7   3   6       62.59       73.69      2.25 o 
  -6   3   6      797.53      863.15     10.87 o 
  -5   3   6       28.86       36.26      0.99 o 
  -4   3   6      121.80      128.72      1.63 o 
  -3   3   6      255.37      263.86      2.68 o 
  -2   3   6      285.79      287.71      3.14 o 
  -1   3   6      646.66      669.16      7.74 o 
   0   3   6      268.09      291.34      3.33 o 
   1   3   6       61.26       66.77      1.14 o 
   2   3   6        2.12        2.80      0.41 o 
   3   3   6      335.90      371.38      4.32 o 
   4   3   6        0.82        1.27      0.40 o 
   5   3   6        4.07        2.52      0.60 o 
   6   3   6       32.44       33.37      1.67 o 
   7   3   6       24.72       22.75      1.69 o 
   8   3   6       41.13       44.30      2.10 o 
   9   3   6       24.19       25.19      1.49 o 
  10   3   6      200.44      233.24      6.64 o 
 -12   4   6       39.76       41.75      1.90 o 
 -11   4   6      144.64      104.87      4.57 o 
 -10   4   6       59.57       64.14      3.19 o 
  -9   4   6       84.38       73.01      2.12 o 
  -8   4   6       89.25       85.60      1.84 o 
  -7   4   6      312.52      330.03      4.82 o 
  -6   4   6      189.81      183.46      2.61 o 
  -5   4   6       14.69       16.56      0.55 o 
  -4   4   6     1230.24     1249.49     11.77 o 
  -3   4   6       91.97      103.41      1.41 o 
  -2   4   6       18.95       22.65      0.61 o 
  -1   4   6        0.39        0.56      0.39 o 
   0   4   6     1061.44     1165.78     12.56 o 
   1   4   6       45.18       51.64      1.09 o 
   2   4   6       85.23      118.39      2.56 o 
   3   4   6       85.39       88.26      1.40 o 
   4   4   6       10.73       10.99      0.56 o 
   5   4   6      269.41      272.70      3.52 o 
   6   4   6       35.07       36.49      1.20 o 
   7   4   6       21.38       20.03      1.12 o 
   8   4   6       56.09       57.80      2.13 o 
   9   4   6       13.54       15.92      1.38 o 
 -11   5   6        8.91        9.10      1.29 o 
 -10   5   6        4.96        5.76      0.96 o 
  -9   5   6      190.43      177.42      4.00 o 
  -8   5   6        0.24       -0.39      0.63 o 
  -7   5   6       49.25       49.37      1.47 o 
  -6   5   6      571.94      573.35      7.18 o 
  -5   5   6       14.56       13.10      0.56 o 
  -4   5   6      783.98      778.27      9.62 o 
  -3   5   6       19.13       19.20      0.74 o 
  -2   5   6       66.19       68.18      1.57 o 
  -1   5   6      241.79      232.01      3.16 o 
   0   5   6        0.20        0.08      0.41 o 
   1   5   6       58.73       71.10      1.23 o 
   2   5   6      209.33      211.85      2.65 o 
   3   5   6      635.40      646.52      8.47 o 
   4   5   6        0.22       -0.27      0.51 o 
   5   5   6      274.31      271.50      3.92 o 
   6   5   6      117.82      108.99      2.17 o 
   7   5   6      115.84      118.94      2.49 o 
   8   5   6      318.47      332.38      5.26 o 
   9   5   6        7.72        5.24      1.15 o 
 -11   6   6        0.00        3.66      1.43 o 
 -10   6   6        6.00        8.73      1.15 o 
  -9   6   6       38.41       29.18      1.58 o 
  -8   6   6      253.68      242.71      4.60 o 
  -7   6   6       11.17       13.57      0.90 o 
  -6   6   6      484.96      445.93      6.11 o 
  -5   6   6      132.80      122.62      2.36 o 
  -4   6   6      446.53      422.29      5.48 o 
  -3   6   6      435.80      500.08      5.68 o 
  -2   6   6        2.49        4.99      0.55 o 
  -1   6   6      111.03       94.97      1.90 o 
   0   6   6       31.35       23.45      0.96 o 
   1   6   6      259.59      209.48      4.00 o 
   2   6   6      937.80      905.62     10.99 o 
   3   6   6      686.12      707.49      8.30 o 
   4   6   6      175.20      173.33      2.89 o 
   5   6   6       56.07       59.13      1.41 o 
   6   6   6       15.53       15.16      0.96 o 
   7   6   6      153.96      162.42      3.15 o 
   8   6   6       22.68       18.81      1.23 o 
 -10   7   6        3.88        8.58      1.31 o 
  -9   7   6       49.70       50.98      2.14 o 
  -8   7   6      177.17      150.80      4.48 o 
  -7   7   6       88.85       92.75      2.49 o 
  -6   7   6     2087.31     1979.66     28.53 o 
  -5   7   6        0.46        0.44      0.99 o 
  -4   7   6      111.84      104.59      3.07 o 
  -3   7   6      125.64      129.69      2.94 o 
  -2   7   6      147.06      142.60      2.93 o 
  -1   7   6       17.12       15.20      1.17 o 
   0   7   6       92.26       84.90      2.35 o 
   1   7   6      233.07      227.86      4.20 o 
   2   7   6        9.49        9.50      0.90 o 
   3   7   6     1652.12     1648.26     20.67 o 
   4   7   6     1346.59     1329.37     16.86 o 
   5   7   6       49.34       47.63      1.48 o 
   6   7   6      313.96      316.63      5.10 o 
   7   7   6        0.00        0.41      0.93 o 
   8   7   6       68.09       67.43      2.40 o 
 -10   8   6        1.46        1.26      1.00 o 
  -9   8   6       53.27       43.80      2.35 o 
  -8   8   6       31.86       34.74      2.14 o 
  -7   8   6        1.52        1.60      1.06 o 
  -6   8   6      539.63      485.50      7.81 o 
  -5   8   6       15.70       18.25      1.14 o 
  -4   8   6      241.45      240.25      4.46 o 
  -3   8   6     1199.96     1197.00     16.51 o 
  -2   8   6     1633.34     1647.86     20.86 o 
  -1   8   6      286.15      283.95      6.88 o 
   0   8   6       86.92       82.10      2.26 o 
   1   8   6      339.35      325.69      6.28 o 
   2   8   6        3.48        2.59      0.86 o 
   3   8   6      926.19      952.17     14.55 o 
   4   8   6      295.04      304.05      5.42 o 
   5   8   6       50.77       50.76      1.88 o 
   6   8   6       30.02       33.18      1.76 o 
   7   8   6      796.22      828.57     14.17 o 
  -9   9   6        0.29        0.18      2.30 o 
  -8   9   6       76.96       65.63      3.12 o 
  -7   9   6       37.00       38.57      2.05 o 
  -6   9   6        2.13        4.78      1.38 o 
  -5   9   6      433.85      417.16      7.67 o 
  -4   9   6       16.29       18.18      1.35 o 
  -3   9   6       67.81       67.40      2.29 o 
  -2   9   6     2412.73     2355.65     48.90 o 
  -1   9   6      245.16      245.50      5.12 o 
   0   9   6      265.35      267.51      5.47 o 
   1   9   6       34.03       29.21      1.59 o 
   2   9   6      302.21      288.56      5.83 o 
   3   9   6      478.50      477.88      8.03 o 
   4   9   6       90.88       86.96      2.76 o 
   5   9   6       99.19       82.22      2.48 o 
   6   9   6      159.85      169.61      4.19 o 
  -8  10   6      370.15      369.12      9.46 o 
  -7  10   6        1.85        2.19      1.48 o 
  -6  10   6      247.66      261.59      6.25 o 
  -5  10   6        8.17       15.46      1.65 o 
  -4  10   6       25.15       24.73      2.42 o 
  -3  10   6      179.25      188.22      4.33 o 
  -2  10   6      213.03      234.84      5.68 o 
  -1  10   6       11.63       10.93      1.43 o 
   0  10   6      102.43      100.72      3.36 o 
   1  10   6       87.43       85.61      3.06 o 
   2  10   6       73.60       67.68      2.72 o 
   3  10   6        0.47        0.41      1.13 o 
   4  10   6        5.64        5.80      1.28 o 
   5  10   6        0.27        0.31      1.08 o 
  -7  11   6       21.46       20.60      2.72 o 
  -6  11   6        0.47        1.79      1.52 o 
  -5  11   6        3.70        2.26      1.52 o 
  -4  11   6       38.01       32.74      2.11 o 
  -3  11   6      107.00       97.72      3.39 o 
  -2  11   6      139.18      125.16      4.61 o 
  -1  11   6       14.23       17.52      1.69 o 
   0  11   6       15.92       15.76      1.72 o 
   1  11   6      169.24      173.75      5.50 o 
   2  11   6       70.07       66.99      3.47 o 
   3  11   6      131.95      140.65      4.97 o 
   4  11   6       17.86       22.51      1.78 o 
  -5  12   6        7.79        1.92      1.74 o 
  -4  12   6      283.87      243.91      7.27 o 
  -3  12   6        2.22        0.74      1.33 o 
  -2  12   6        0.21       -0.37      1.42 o 
  -1  12   6       18.44       23.48      2.78 o 
   0  12   6       87.98      106.02      4.34 o 
   1  12   6        0.57       -0.46      1.35 o 
   2  12   6        0.37        0.02      1.35 o 
 -12   1   7       48.09       44.13      2.16 o 
 -11   1   7      214.12      215.83      7.73 o 
 -10   1   7       90.98       83.09      2.12 o 
  -9   1   7       56.78       49.90      1.23 o 
  -8   1   7      684.08      700.57      9.58 o 
  -7   1   7        7.42        6.36      0.59 o 
  -6   1   7       85.26       81.99      1.35 o 
  -5   1   7      164.79      169.48      1.90 o 
  -4   1   7      156.35      156.25      1.70 o 
  -3   1   7      299.26      304.21      3.67 o 
  -2   1   7     2708.12     2785.05     27.04 o 
  -1   1   7      387.55      387.11      4.47 o 
   0   1   7      684.19      692.21      7.34 o 
   1   1   7     2130.59     2307.17     24.76 o 
   2   1   7       33.34       33.97      0.86 o 
   3   1   7       42.97       36.23      0.89 o 
   4   1   7      126.37      129.12      1.90 o 
   5   1   7       95.29      108.78      1.84 o 
   6   1   7        2.32        2.58      0.77 o 
   7   1   7      922.88      875.13     15.89 o 
   8   1   7      293.06      272.95      6.01 o 
   9   1   7      149.66      155.00      4.16 o 
 -12   2   7      227.82      192.36      8.51 o 
 -11   2   7      275.92      271.25      8.65 o 
 -10   2   7      163.74      166.62      4.19 o 
  -9   2   7      435.93      424.38      6.55 o 
  -8   2   7     1048.71     1050.56     15.33 o 
  -7   2   7      168.91      171.93      2.75 o 
  -6   2   7       58.65       62.93      1.26 o 
  -5   2   7      261.80      244.07      2.90 o 
  -4   2   7       50.91       47.39      0.80 o 
  -3   2   7        0.46        2.19      0.34 o 
  -2   2   7     3365.23     3531.73     35.47 o 
  -1   2   7     1613.64     1681.75     19.49 o 
   0   2   7      772.00      856.62      9.98 o 
   1   2   7     2160.58     2411.50     41.37 o 
   2   2   7      300.75      332.65      3.97 o 
   3   2   7       88.95       87.70      1.37 o 
   4   2   7        5.78        9.91      0.57 o 
   5   2   7       80.64       75.95      1.49 o 
   6   2   7       45.22       38.60      1.83 o 
   7   2   7      448.66      437.71      8.76 o 
   8   2   7       85.61       81.13      2.96 o 
   9   2   7      322.38      313.61      7.37 o 
 -12   3   7       82.35       68.38      4.79 o 
 -11   3   7       17.40       17.51      1.88 o 
 -10   3   7      203.29      202.46      4.27 o 
  -9   3   7       67.63       65.08      3.07 o 
  -8   3   7     1063.27     1060.65     14.36 o 
  -7   3   7       10.13       11.71      0.58 o 
  -6   3   7       51.28       48.11      1.18 o 
  -5   3   7      283.40      299.80      3.24 o 
  -4   3   7      158.75      198.25      2.29 o 
  -3   3   7       47.05       51.29      0.94 o 
  -2   3   7        8.92       11.19      0.49 o 
  -1   3   7      801.48      878.02     12.87 o 
   0   3   7     1216.84     1323.63     14.23 o 
   1   3   7     1003.74     1147.45     11.89 o 
   2   3   7       25.62       24.33      0.82 o 
   3   3   7        5.62        2.68      0.48 o 
   4   3   7      208.99      223.49      3.40 o 
   5   3   7       77.36       75.90      1.80 o 
   6   3   7      121.30      118.07      2.50 o 
   7   3   7      106.65      109.42      3.24 o 
   8   3   7       11.45       10.19      1.37 o 
   9   3   7        9.19       10.95      1.30 o 
 -12   4   7        0.04        2.02      1.23 o 
 -11   4   7       25.38       25.52      1.64 o 
 -10   4   7      299.64      278.32      5.71 o 
  -9   4   7       50.57       51.29      2.56 o 
  -8   4   7      187.72      192.48      3.07 o 
  -7   4   7       14.12       17.53      0.79 o 
  -6   4   7      899.69      892.69     10.77 o 
  -5   4   7      671.93      694.20      7.33 o 
  -4   4   7      402.45      406.04      4.48 o 
  -3   4   7      565.76      613.18      5.85 o 
  -2   4   7      524.52      511.01      5.36 o 
  -1   4   7      611.16      701.80      8.19 o 
   0   4   7      352.61      381.20      4.53 o 
   1   4   7       40.81       60.17      1.27 o 
   2   4   7       67.30       78.22      1.58 o 
   3   4   7      230.27      240.70      3.22 o 
   4   4   7       39.65       39.15      1.20 o 
   5   4   7     1156.22     1155.11     14.60 o 
   6   4   7      214.72      218.43      3.70 o 
   7   4   7       15.78       11.72      1.04 o 
   8   4   7      131.17      134.60      3.83 o 
   9   4   7       15.98       21.65      1.80 o 
 -11   5   7       75.27       80.49      2.98 o 
 -10   5   7        0.39       -0.87      0.92 o 
  -9   5   7       14.40        9.50      1.06 o 
  -8   5   7        7.22       11.23      1.08 o 
  -7   5   7      154.13      158.92      2.79 o 
  -6   5   7       80.76       85.83      1.51 o 
  -5   5   7      137.44      153.61      2.17 o 
  -4   5   7      146.08      131.61      2.09 o 
  -3   5   7       25.00       24.17      0.69 o 
  -2   5   7      262.70      255.08      3.83 o 
  -1   5   7       27.23       28.11      1.18 o 
   0   5   7       20.64       13.58      0.92 o 
   1   5   7     1086.47     1159.42     12.50 o 
   2   5   7        0.14        1.20      0.53 o 
   3   5   7      225.15      226.32      3.10 o 
   4   5   7       37.85       34.20      1.13 o 
   5   5   7      132.39      131.30      2.24 o 
   6   5   7     1379.49     1375.58     17.35 o 
   7   5   7        8.64       11.27      0.99 o 
   8   5   7        0.97        1.72      0.99 o 
 -11   6   7       30.40       33.97      2.03 o 
 -10   6   7       16.47       16.64      1.33 o 
  -9   6   7        7.31        3.65      0.96 o 
  -8   6   7      119.68      116.66      2.77 o 
  -7   6   7      141.53      140.87      2.89 o 
  -6   6   7     1130.80     1132.30     14.47 o 
  -5   6   7       36.42       33.50      1.32 o 
  -4   6   7     1265.57     1260.42     15.99 o 
  -3   6   7       36.13       33.87      1.01 o 
  -2   6   7       68.82       65.88      1.31 o 
  -1   6   7       63.63       82.21      2.06 o 
   0   6   7      535.15      522.41      9.10 o 
   1   6   7        5.57        6.10      0.68 o 
   2   6   7      127.21      127.12      2.30 o 
   3   6   7      599.30      569.74      7.80 o 
   4   6   7        0.07       -0.45      0.60 o 
   5   6   7     1457.98     1481.16     17.54 o 
   6   6   7        1.70        1.58      0.77 o 
   7   6   7        2.60        1.43      0.94 o 
   8   6   7       24.14       26.78      1.45 o 
 -10   7   7       18.16       26.20      4.11 o 
  -9   7   7      132.56      104.44      3.51 o 
  -8   7   7        8.25       13.61      1.34 o 
  -7   7   7       85.93       85.05      2.45 o 
  -6   7   7      400.39      405.94      6.63 o 
  -5   7   7        4.10        2.02      0.74 o 
  -4   7   7     1159.56     1145.99     16.98 o 
  -3   7   7      628.00      606.66      8.78 o 
  -2   7   7       44.47       44.39      1.36 o 
  -1   7   7       17.99       18.70      1.05 o 
   0   7   7      340.82      331.73      5.26 o 
   1   7   7       33.80       40.95      1.46 o 
   2   7   7      464.68      440.70      6.13 o 
   3   7   7     1284.21     1271.78     16.17 o 
   4   7   7        0.82        0.50      0.70 o 
   5   7   7       32.35       35.76      1.46 o 
   6   7   7      224.05      214.80      4.18 o 
   7   7   7      145.84      141.16      3.23 o 
 -10   8   7       10.59        8.16      1.52 o 
  -9   8   7        8.94       10.98      1.62 o 
  -8   8   7      140.23      125.31      4.13 o 
  -7   8   7      580.81      552.61     10.87 o 
  -6   8   7        4.59        6.30      0.99 o 
  -5   8   7      262.83      259.38      4.73 o 
  -4   8   7       71.12       67.79      2.21 o 
  -3   8   7      133.09      125.84      3.07 o 
  -2   8   7      121.25      122.65      2.64 o 
  -1   8   7      216.82      225.36      4.31 o 
   0   8   7        3.03        3.61      0.92 o 
   1   8   7      227.09      221.00      6.03 o 
   2   8   7      158.80      141.72      3.18 o 
   3   8   7      769.50      749.69     11.76 o 
   4   8   7       51.01       49.98      1.79 o 
   5   8   7      333.63      306.94      5.57 o 
   6   8   7       41.12       43.78      2.04 o 
   7   8   7      440.10      473.62      8.85 o 
  -9   9   7       22.29       18.75      1.93 o 
  -8   9   7      186.78      148.63      4.86 o 
  -7   9   7       46.32       55.16      2.39 o 
  -6   9   7      146.51      150.99      4.84 o 
  -5   9   7       86.82       89.16      2.65 o 
  -4   9   7       22.18       28.45      1.96 o 
  -3   9   7       45.41       41.08      1.85 o 
  -2   9   7      472.85      457.85      8.42 o 
  -1   9   7        5.01        5.23      1.14 o 
   0   9   7        1.34        0.79      0.94 o 
   1   9   7      609.06      624.08     10.99 o 
   2   9   7        3.09        2.29      0.99 o 
   3   9   7      101.38      114.17      2.90 o 
   4   9   7        1.78        4.73      1.18 o 
   5   9   7        9.98       13.42      1.86 o 
   6   9   7        8.15        6.73      1.40 o 
  -8  10   7      218.79      194.75      5.99 o 
  -7  10   7       29.28       18.79      3.11 o 
  -6  10   7       84.28       77.96      3.02 o 
  -5  10   7       48.50       52.43      2.43 o 
  -4  10   7       95.49       93.57      2.87 o 
  -3  10   7        6.80        6.09      1.66 o 
  -2  10   7       13.44       15.64      1.59 o 
  -1  10   7        0.40       -0.36      1.16 o 
   0  10   7        0.05       -1.08      1.08 o 
   1  10   7        6.30        7.64      1.43 o 
   2  10   7       45.38       45.05      2.08 o 
   3  10   7       82.80       88.24      2.86 o 
   4  10   7        0.84        1.55      1.20 o 
   5  10   7       32.50       35.10      2.19 o 
  -6  11   7      380.60      433.75     10.90 o 
  -5  11   7       54.25       64.91      3.33 o 
  -4  11   7      170.34      180.71      4.90 o 
  -3  11   7       56.50       53.36      2.59 o 
  -2  11   7       30.01       27.25      2.76 o 
  -1  11   7       49.82       50.53      2.64 o 
   0  11   7        1.88        1.81      1.28 o 
   1  11   7      352.26      359.58      8.37 o 
   2  11   7        1.11        2.86      1.35 o 
   3  11   7       96.98       94.23      3.84 o 
   4  11   7       13.67       21.11      1.78 o 
  -4  12   7        3.11       -0.67      1.58 o 
  -3  12   7        3.98        2.90      1.69 o 
  -2  12   7        1.98        2.08      1.64 o 
  -1  12   7        2.64        3.08      1.45 o 
   0  12   7       52.24       53.46      3.80 o 
   1  12   7        0.00        0.29      1.74 o 
 -12   0   8        0.05        2.93      1.60 o 
 -11   0   8        2.25        4.83      1.46 o 
 -10   0   8       47.15       42.70      2.26 o 
  -9   0   8      109.01      102.79      3.02 o 
  -8   0   8      256.82      278.43      5.55 o 
  -7   0   8        3.32        4.54      0.80 o 
  -6   0   8      114.48      119.70      2.68 o 
  -5   0   8      469.39      438.33      5.74 o 
  -4   0   8     2169.56     2330.19     30.90 o 
  -3   0   8     2000.98     2080.30     34.07 o 
  -2   0   8        2.29        8.68      0.68 o 
  -1   0   8     5155.26     5515.67    108.25 o 
   0   0   8      149.23      143.34      4.18 o 
   1   0   8      183.00      192.31      3.49 o 
   2   0   8       39.79       48.66      1.51 o 
   3   0   8      571.68      538.16     11.73 o 
   4   0   8       39.38       48.22      2.96 o 
   5   0   8       33.77       33.48      1.50 o 
   6   0   8      217.45      244.34      7.62 o 
   7   0   8      318.44      297.45      9.11 o 
   8   0   8       56.13       71.46      3.90 o 
   9   0   8       58.75       57.50      3.56 o 
 -12   1   8       69.32       70.77      4.26 o 
 -11   1   8      284.68      258.14      6.09 o 
 -10   1   8      186.18      179.31      4.50 o 
  -9   1   8      151.35      153.95      3.09 o 
  -8   1   8        0.12        0.46      0.60 o 
  -7   1   8      203.08      193.22      3.13 o 
  -6   1   8       55.46       49.22      1.06 o 
  -5   1   8      175.77      160.02      1.74 o 
  -4   1   8      644.39      640.49      6.26 o 
  -3   1   8     1012.38      969.41      9.71 o 
  -2   1   8      766.25      762.77      7.76 o 
  -1   1   8      185.00      170.21      2.20 o 
   0   1   8      168.21      183.53      2.46 o 
   1   1   8       97.18      100.48      1.89 o 
   2   1   8       30.15       36.38      0.93 o 
   3   1   8       14.71       13.38      0.68 o 
   4   1   8       33.55       33.00      1.05 o 
   5   1   8      210.68      207.58      3.19 o 
   6   1   8       32.78       29.09      1.64 o 
   7   1   8      160.89      171.04      4.31 o 
   8   1   8      182.87      175.70      4.48 o 
   9   1   8      239.24      247.51      5.86 o 
 -12   2   8        2.29        2.93      1.86 o 
 -11   2   8       15.75       13.65      1.25 o 
 -10   2   8        1.50        3.35      1.02 o 
  -9   2   8        4.08        4.16      1.42 o 
  -8   2   8        0.39        1.43      0.62 o 
  -7   2   8       33.15       30.61      0.97 o 
  -6   2   8      611.65      665.75     10.07 o 
  -5   2   8       11.45       17.74      0.52 o 
  -4   2   8     2750.68     2804.50     28.49 o 
  -3   2   8      759.09      817.42     10.46 o 
  -2   2   8      615.45      696.94      7.81 o 
  -1   2   8     3278.03     3598.58     58.18 o 
   0   2   8      190.66      188.82      2.65 o 
   1   2   8      239.82      242.60      3.48 o 
   2   2   8      232.44      249.56      3.28 o 
   3   2   8      271.15      274.93      4.91 o 
   4   2   8      733.28      735.30      9.78 o 
   5   2   8       45.07       56.25      1.37 o 
   6   2   8      135.72      112.95      2.70 o 
   7   2   8      517.53      514.02     10.08 o 
   8   2   8       69.06       80.11      4.22 o 
   9   2   8        8.83        8.17      1.46 o 
 -12   3   8        5.36        5.59      1.69 o 
 -11   3   8       81.41       98.41      6.25 o 
 -10   3   8        4.54        7.49      1.10 o 
  -9   3   8       48.13       40.93      1.94 o 
  -8   3   8       10.29       15.79      0.76 o 
  -7   3   8        8.11        9.58      0.62 o 
  -6   3   8      441.59      437.29      5.25 o 
  -5   3   8       74.29       72.51      1.26 o 
  -4   3   8       92.97       92.14      1.35 o 
  -3   3   8       11.26        9.72      0.50 o 
  -2   3   8       23.37       32.67      1.33 o 
  -1   3   8      661.79      709.56      8.79 o 
   0   3   8      350.80      380.23      4.33 o 
   1   3   8      282.92      293.91      4.56 o 
   2   3   8        2.04       -0.02      0.49 o 
   3   3   8      151.14      140.13      2.27 o 
   4   3   8      205.37      195.36      3.56 o 
   5   3   8      592.41      534.29      7.63 o 
   6   3   8      467.87      450.84      7.18 o 
   7   3   8      273.64      287.87      6.28 o 
   8   3   8       17.40       15.74      1.60 o 
   9   3   8       50.01       61.92      2.71 o 
 -11   4   8        3.26        3.72      2.26 o 
 -10   4   8       24.24       31.04      1.49 o 
  -9   4   8       44.10       46.13      1.80 o 
  -8   4   8       30.83       33.86      1.17 o 
  -7   4   8       15.59       13.93      0.78 o 
  -6   4   8      377.21      368.43      4.36 o 
  -5   4   8        2.63        5.09      0.47 o 
  -4   4   8      243.99      256.40      2.96 o 
  -3   4   8      630.39      617.23      6.42 o 
  -2   4   8      242.43      257.37      3.00 o 
  -1   4   8     1291.86     1278.41     14.49 o 
   0   4   8      205.36      203.26      2.62 o 
   1   4   8      741.45      784.99      8.79 o 
   2   4   8      280.59      292.80      3.64 o 
   3   4   8      193.50      185.90      2.70 o 
   4   4   8       12.14       11.36      0.78 o 
   5   4   8       25.52       23.48      0.99 o 
   6   4   8       59.45       63.97      1.79 o 
   7   4   8      122.13      122.30      2.86 o 
   8   4   8       60.58       59.37      3.80 o 
 -11   5   8       32.13       19.11      1.87 o 
 -10   5   8        0.00       -0.57      0.92 o 
  -9   5   8       54.91       52.18      2.96 o 
  -8   5   8      192.45      191.10      3.51 o 
  -7   5   8      271.11      273.32      4.33 o 
  -6   5   8      232.40      226.46      3.44 o 
  -5   5   8      124.86      129.74      2.16 o 
  -4   5   8       16.07       13.94      0.96 o 
  -3   5   8      468.85      517.29      5.74 o 
  -2   5   8       44.35       61.29      1.30 o 
  -1   5   8      180.48      197.55      3.67 o 
   0   5   8        2.20        2.66      0.70 o 
   1   5   8       14.90       18.12      0.88 o 
   2   5   8      148.44      153.37      2.62 o 
   3   5   8        2.68        4.33      0.71 o 
   4   5   8       76.83       82.46      1.81 o 
   5   5   8     1449.18     1448.08     17.14 o 
   6   5   8      169.72      172.84      3.26 o 
   7   5   8        0.23        0.46      0.89 o 
   8   5   8       88.88      106.99      2.68 o 
 -11   6   8       18.64       16.50      2.04 o 
 -10   6   8       13.65       17.41      1.42 o 
  -9   6   8        2.37        1.37      1.04 o 
  -8   6   8      161.52      153.37      5.41 o 
  -7   6   8        0.98        0.91      0.74 o 
  -6   6   8      986.80      998.31     13.73 o 
  -5   6   8      616.64      641.84      9.88 o 
  -4   6   8     1781.87     1781.74     23.90 o 
  -3   6   8      189.22      203.07      3.52 o 
  -2   6   8      148.03      158.66      2.50 o 
  -1   6   8       56.09       69.45      2.26 o 
   0   6   8      112.06      100.72      1.96 o 
   1   6   8        4.90        2.25      0.65 o 
   2   6   8        2.82        0.31      0.63 o 
   3   6   8       25.15       22.41      1.57 o 
   4   6   8      377.55      348.77      5.09 o 
   5   6   8      431.09      451.77      6.85 o 
   6   6   8        0.02        1.86      0.92 o 
   7   6   8       27.15       33.67      1.60 o 
   8   6   8      241.50      293.43      5.38 o 
 -10   7   8        0.05        0.62      1.55 o 
  -9   7   8       20.21       16.95      1.78 o 
  -8   7   8        1.53       -0.90      1.08 o 
  -7   7   8      463.30      474.79      8.49 o 
  -6   7   8       40.58       39.07      1.45 o 
  -5   7   8       59.31       58.48      1.79 o 
  -4   7   8     1883.66     1796.82     26.14 o 
  -3   7   8      408.12      400.30      5.62 o 
  -2   7   8        9.41        7.61      0.88 o 
  -1   7   8       70.15       67.16      2.68 o 
   0   7   8      536.81      510.02      7.70 o 
   1   7   8      357.03      334.60      6.36 o 
   2   7   8       12.88       14.66      0.87 o 
   3   7   8        8.34        4.90      0.97 o 
   4   7   8       24.77       33.75      1.46 o 
   5   7   8      271.61      276.91      4.66 o 
   6   7   8       17.91       24.96      1.45 o 
   7   7   8      130.41      132.05      3.18 o 
  -9   8   8        0.44        3.29      1.37 o 
  -8   8   8      585.17      506.00     11.82 o 
  -7   8   8       94.38       93.24      3.02 o 
  -6   8   8       12.34       11.19      1.11 o 
  -5   8   8      114.05      111.53      3.32 o 
  -4   8   8      405.87      403.30      7.45 o 
  -3   8   8      120.10      124.41      2.91 o 
  -2   8   8      237.76      234.51      4.14 o 
  -1   8   8       10.84       14.85      1.84 o 
   0   8   8      339.74      352.11      7.49 o 
   1   8   8       41.32       42.46      1.73 o 
   2   8   8      390.29      390.15      6.75 o 
   3   8   8       43.51       41.49      1.69 o 
   4   8   8       12.95       18.56      1.50 o 
   5   8   8      199.76      202.43      4.23 o 
   6   8   8       51.03       58.88      2.38 o 
  -9   9   8      273.19      268.63      7.36 o 
  -8   9   8     1989.75     1918.81     39.94 o 
  -7   9   8       21.80       25.17      1.82 o 
  -6   9   8       96.42       94.76      3.19 o 
  -5   9   8       59.48       57.18      2.19 o 
  -4   9   8      418.66      416.92      7.80 o 
  -3   9   8        2.52        3.86      1.06 o 
  -2   9   8      986.38      949.63     17.63 o 
  -1   9   8       10.30       12.49      1.84 o 
   0   9   8      109.35      106.41      3.39 o 
   1   9   8      885.97      905.19     15.50 o 
   2   9   8        7.92        5.09      1.08 o 
   3   9   8       18.57       17.88      1.36 o 
   4   9   8       27.05       27.52      1.73 o 
   5   9   8       40.48       53.04      2.12 o 
  -7  10   8       28.86       42.01      2.81 o 
  -6  10   8       46.16       58.67      2.69 o 
  -5  10   8       89.73       83.37      3.63 o 
  -4  10   8       48.62       57.24      3.02 o 
  -3  10   8      111.64      109.52      3.56 o 
  -2  10   8      149.26      139.96      4.12 o 
  -1  10   8      185.85      180.77      4.85 o 
   0  10   8        2.27        0.95      1.26 o 
   1  10   8      724.42      734.03     13.01 o 
   2  10   8      349.51      353.80      7.16 o 
   3  10   8       12.26       13.90      1.66 o 
   4  10   8       64.81       55.81      2.72 o 
  -6  11   8      124.98      150.10      5.22 o 
  -5  11   8       61.56       70.12      3.48 o 
  -4  11   8      149.20      135.63      4.92 o 
  -3  11   8        0.07       -1.38      1.38 o 
  -2  11   8        0.03       -0.18      1.73 o 
  -1  11   8       25.45       32.20      2.18 o 
   0  11   8        0.55       -0.60      1.25 o 
   1  11   8      669.17      686.45     12.46 o 
   2  11   8        0.23        0.82      1.18 o 
   3  11   8       52.00       41.79      2.56 o 
  -3  12   8       22.91       18.99      1.93 o 
  -2  12   8       14.21       17.29      1.92 o 
  -1  12   8      109.82      126.46      4.22 o 
   0  12   8        7.65       10.28      1.71 o 
 -12   1   9      203.84      213.64      9.31 o 
 -11   1   9       21.04       19.70      1.43 o 
 -10   1   9        2.25        3.04      1.02 o 
  -9   1   9      236.16      246.33      5.94 o 
  -8   1   9        8.71       11.20      0.78 o 
  -7   1   9      145.01      149.00      2.39 o 
  -6   1   9      307.79      320.00      3.76 o 
  -5   1   9       58.81       57.69      1.00 o 
  -4   1   9      596.91      630.72      6.03 o 
  -3   1   9       19.36       17.48      0.69 o 
  -2   1   9        1.02        4.24      0.44 o 
  -1   1   9     1978.69     2098.77     26.58 o 
   0   1   9     1506.86     1432.45     18.26 o 
   1   1   9       31.15       18.66      0.74 o 
   2   1   9       20.28       24.79      0.96 o 
   3   1   9        1.60        0.41      0.54 o 
   4   1   9      149.65      135.59      2.40 o 
   5   1   9        0.84        2.82      0.68 o 
   6   1   9     1282.51     1159.92     20.67 o 
   7   1   9       28.84       34.19      1.87 o 
   8   1   9      358.37      343.38      7.44 o 
 -12   2   9       88.77       71.83      4.79 o 
 -11   2   9      150.88      148.59      4.14 o 
 -10   2   9       79.19       78.36      2.76 o 
  -9   2   9      408.51      414.52      9.32 o 
  -8   2   9       44.89       46.39      1.50 o 
  -7   2   9        1.01        0.77      0.42 o 
  -6   2   9       92.38       97.55      1.55 o 
  -5   2   9      138.76      138.57      1.78 o 
  -4   2   9     1082.33     1073.55     11.13 o 
  -3   2   9       11.13        9.68      0.55 o 
  -2   2   9      240.15      233.73      3.19 o 
  -1   2   9      155.90      141.09      2.59 o 
   0   2   9      253.19      261.74      3.63 o 
   1   2   9      441.45      406.63      4.98 o 
   2   2   9        7.83        6.61      0.66 o 
   3   2   9     1679.05     1603.19     24.02 o 
   4   2   9      532.29      521.18      8.12 o 
   5   2   9       22.11       12.44      0.98 o 
   6   2   9       39.79       26.22      1.72 o 
   7   2   9       20.27       15.70      1.53 o 
   8   2   9        0.51        1.82      1.21 o 
 -12   3   9        1.00        1.60      2.13 o 
 -11   3   9      207.74      194.07      5.11 o 
 -10   3   9      131.22      122.85      3.73 o 
  -9   3   9       70.44       75.68      3.36 o 
  -8   3   9      111.67      105.72      2.24 o 
  -7   3   9       31.17       29.67      0.97 o 
  -6   3   9       71.04       63.44      1.19 o 
  -5   3   9      326.33      321.82      3.88 o 
  -4   3   9      722.93      691.73      7.11 o 
  -3   3   9       15.74       13.69      0.62 o 
  -2   3   9      226.85      260.66      3.76 o 
  -1   3   9      120.33      110.73      1.79 o 
   0   3   9      434.20      446.52      5.28 o 
   1   3   9       52.90       48.91      1.28 o 
   2   3   9      106.24      110.37      2.50 o 
   3   3   9     1491.21     1492.52     19.97 o 
   4   3   9      566.21      569.96      8.82 o 
   5   3   9      417.86      386.05      5.79 o 
   6   3   9       15.16       22.14      2.16 o 
   7   3   9       66.28       68.09      2.66 o 
   8   3   9       15.12       18.80      1.73 o 
 -11   4   9      135.15      113.48      5.93 o 
 -10   4   9      101.84       93.82      3.24 o 
  -9   4   9        8.39        7.47      1.11 o 
  -8   4   9      188.12      194.18      3.97 o 
  -7   4   9       40.01       43.62      1.38 o 
  -6   4   9      363.94      376.07      4.47 o 
  -5   4   9       70.03       64.83      1.37 o 
  -4   4   9        9.49        8.97      0.58 o 
  -3   4   9        9.22        6.69      0.56 o 
  -2   4   9      329.45      297.58      4.51 o 
  -1   4   9     1075.28     1115.19     15.56 o 
   0   4   9      116.83      129.12      3.34 o 
   1   4   9        2.40        3.15      0.72 o 
   2   4   9       21.13       21.24      1.04 o 
   3   4   9        0.87        0.30      0.65 o 
   4   4   9        0.46        1.80      0.68 o 
   5   4   9       12.66       10.79      1.17 o 
   6   4   9      130.82      132.74      3.04 o 
   7   4   9       37.27       38.21      1.79 o 
   8   4   9       35.08       25.57      1.86 o 
 -11   5   9       16.22       18.90      1.76 o 
 -10   5   9       28.58       26.53      1.77 o 
  -9   5   9        0.88        0.35      0.94 o 
  -8   5   9       55.10       59.62      1.89 o 
  -7   5   9       21.65       21.29      1.03 o 
  -6   5   9      461.69      441.42      6.93 o 
  -5   5   9      307.49      312.65      4.55 o 
  -4   5   9       84.09       95.46      1.99 o 
  -3   5   9      180.18      189.56      2.95 o 
  -2   5   9      857.91      859.78     11.88 o 
  -1   5   9      267.32      280.76      4.59 o 
   0   5   9        0.09        1.22      0.72 o 
   1   5   9      252.89      232.37      4.04 o 
   2   5   9       32.30       35.04      1.71 o 
   3   5   9        3.54        3.96      0.74 o 
   4   5   9      232.97      234.30      3.72 o 
   5   5   9      866.82      897.88     12.59 o 
   6   5   9       32.83       31.22      1.78 o 
   7   5   9        1.52        1.25      0.94 o 
   8   5   9      162.23      201.06      5.18 o 
 -11   6   9        6.75        8.50      2.13 o 
 -10   6   9       39.66       37.78      2.09 o 
  -9   6   9      155.95      151.61      3.94 o 
  -8   6   9      181.24      165.82      4.15 o 
  -7   6   9      202.95      191.32      3.74 o 
  -6   6   9     1326.19     1324.84     20.68 o 
  -5   6   9       61.75       67.29      1.81 o 
  -4   6   9      157.23      144.72      2.84 o 
  -3   6   9      899.06      866.29     11.50 o 
  -2   6   9       89.04      101.47      2.22 o 
  -1   6   9      676.94      697.39     10.87 o 
   0   6   9        0.11        0.63      0.71 o 
   1   6   9        0.01        0.15      0.63 o 
   2   6   9       32.63       33.19      1.27 o 
   3   6   9       13.70       14.57      0.94 o 
   4   6   9        0.05        0.50      0.74 o 
   5   6   9        9.80       13.92      1.16 o 
   6   6   9       73.00       78.30      2.38 o 
   7   6   9       33.23       26.38      1.51 o 
 -10   7   9      157.44      160.45      6.52 o 
  -9   7   9        4.61        1.42      1.23 o 
  -8   7   9       82.19       64.92      2.86 o 
  -7   7   9       21.87       22.03      1.56 o 
  -6   7   9       20.97       18.14      1.12 o 
  -5   7   9      180.85      176.29      3.57 o 
  -4   7   9      586.02      554.19      8.89 o 
  -3   7   9      428.15      427.62      6.19 o 
  -2   7   9        9.50       10.89      0.99 o 
  -1   7   9      515.41      524.11     10.01 o 
   0   7   9       22.48       17.26      1.10 o 
   1   7   9        1.17        5.01      0.67 o 
   2   7   9       36.02       51.50      2.14 o 
   3   7   9      209.45      205.85      4.39 o 
   4   7   9       47.93       40.41      2.04 o 
   5   7   9      256.69      308.59      5.54 o 
   6   7   9      103.60      119.39      3.98 o 
  -9   8   9       40.49       56.58      2.86 o 
  -8   8   9      457.93      419.19     10.18 o 
  -7   8   9        3.29        4.27      1.23 o 
  -6   8   9       45.44       41.57      2.09 o 
  -5   8   9      151.52      157.30      3.70 o 
  -4   8   9      314.20      311.31      7.51 o 
  -3   8   9     1100.46     1121.58     18.54 o 
  -2   8   9       39.08       37.11      1.75 o 
  -1   8   9      390.71      362.54      7.04 o 
   0   8   9      249.06      237.27      4.63 o 
   1   8   9     1140.92     1099.87     16.81 o 
   2   8   9     1174.47     1079.99     16.54 o 
   3   8   9       91.45      104.17      2.74 o 
   4   8   9      206.61      214.12      4.85 o 
   5   8   9       73.16       73.84      3.49 o 
   6   8   9      192.18      205.73      4.85 o 
  -8   9   9      235.61      187.67      5.83 o 
  -7   9   9       78.45       90.84      3.22 o 
  -6   9   9       10.83       12.76      1.56 o 
  -5   9   9        0.84        1.93      1.20 o 
  -4   9   9      178.90      194.36      7.41 o 
  -3   9   9       28.45       26.59      1.86 o 
  -2   9   9       11.11       10.37      1.43 o 
  -1   9   9        3.33        3.58      1.14 o 
   0   9   9      243.69      243.72      5.33 o 
   1   9   9       41.77       42.26      2.58 o 
   2   9   9       83.21       75.36      2.68 o 
   3   9   9       11.19        7.87      1.26 o 
   4   9   9        1.82        0.80      1.29 o 
   5   9   9       26.78       33.75      2.26 o 
  -7  10   9        1.76        2.03      2.22 o 
  -6  10   9      135.93      133.29      4.76 o 
  -5  10   9       13.82       12.68      1.89 o 
  -4  10   9       19.83       22.90      2.00 o 
  -3  10   9       45.55       39.25      2.53 o 
  -2  10   9       40.85       39.63      2.38 o 
  -1  10   9        9.67        9.99      1.55 o 
   0  10   9      191.82      184.76      4.56 o 
   1  10   9      746.96      773.00     13.70 o 
   2  10   9      103.32      103.80      3.26 o 
   3  10   9      179.34      192.60      5.32 o 
   4  10   9        0.47        1.43      1.39 o 
  -5  11   9        4.19        0.91      1.52 o 
  -4  11   9       68.91       67.91      3.48 o 
  -3  11   9       45.23       50.33      2.52 o 
  -2  11   9        8.97       12.05      1.83 o 
  -1  11   9       57.93       55.99      2.72 o 
   0  11   9        1.51       -0.25      1.24 o 
   1  11   9        5.95        4.20      1.44 o 
   2  11   9       42.43       40.18      2.52 o 
 -11   0  10        0.13       -1.33      1.60 o 
 -10   0  10        6.44        4.52      1.86 o 
  -9   0  10        8.71        7.98      2.13 o 
  -8   0  10        0.26       -1.02      1.02 o 
  -7   0  10       80.96       85.19      2.27 o 
  -6   0  10       42.58       48.04      1.36 o 
  -5   0  10       35.00       39.11      1.19 o 
  -4   0  10      453.64      465.27      6.98 o 
  -3   0  10     1726.59     1909.89     38.57 o 
  -2   0  10     1162.49     1089.95     16.21 o 
  -1   0  10      104.55      127.34      3.92 o 
   0   0  10     1785.16     1789.83     34.31 o 
   1   0  10     1990.20     1890.36     46.93 o 
   2   0  10       90.06       95.72      3.22 o 
   3   0  10      626.54      624.03     13.71 o 
   4   0  10      467.28      467.70     12.88 o 
   5   0  10      248.96      233.35      5.87 o 
   6   0  10       23.05       41.62      2.99 o 
   7   0  10      434.68      415.42     12.13 o 
   8   0  10       59.75       72.06      5.32 o 
 -12   1  10        5.36        3.19      2.13 o 
 -11   1  10        7.40        9.09      1.64 o 
 -10   1  10      114.88      116.10      3.53 o 
  -9   1  10       33.20       34.04      1.84 o 
  -8   1  10     1299.24     1315.39     19.24 o 
  -7   1  10       26.33       33.66      1.51 o 
  -6   1  10      119.04      121.49      1.80 o 
  -5   1  10        3.12        4.01      0.49 o 
  -4   1  10       10.23        7.43      0.53 o 
  -3   1  10       64.03       71.95      1.34 o 
  -2   1  10      888.28      914.31     12.08 o 
  -1   1  10       19.64       14.18      0.67 o 
   0   1  10      143.77      152.70      2.45 o 
   1   1  10       26.91       27.17      1.02 o 
   2   1  10        1.65        1.33      0.76 o 
   3   1  10       10.20        9.44      1.05 o 
   4   1  10      379.01      370.47      6.06 o 
   5   1  10       83.71       69.58      1.87 o 
   6   1  10      264.57      230.94      5.38 o 
   7   1  10      278.46      280.48      6.35 o 
   8   1  10       36.17       34.77      2.38 o 
 -12   2  10       16.43       22.34      2.16 o 
 -11   2  10       57.12       53.70      2.45 o 
 -10   2  10       53.80       50.72      2.34 o 
  -9   2  10        2.48        4.66      1.17 o 
  -8   2  10       94.25       91.97      2.09 o 
  -7   2  10      180.10      178.35      3.06 o 
  -6   2  10       41.45       47.29      1.04 o 
  -5   2  10       26.93       23.62      0.89 o 
  -4   2  10       64.89       68.05      1.33 o 
  -3   2  10        0.48        2.31      0.48 o 
  -2   2  10      131.12      142.29      2.15 o 
  -1   2  10      415.49      422.03      7.04 o 
   0   2  10        4.01        4.59      0.67 o 
   1   2  10      184.84      181.71      3.87 o 
   2   2  10      233.64      228.08      4.56 o 
   3   2  10      434.43      466.50      8.20 o 
   4   2  10      589.19      574.94      8.97 o 
   5   2  10      370.84      333.06      5.18 o 
   6   2  10       51.48       41.58      2.09 o 
   7   2  10      181.38      180.96      4.69 o 
   8   2  10        0.46        1.05      1.34 o 
 -12   3  10        3.87        5.24      1.78 o 
 -11   3  10        4.03        3.03      1.21 o 
 -10   3  10      430.23      404.95      9.42 o 
  -9   3  10      106.20      108.87      4.78 o 
  -8   3  10      653.52      649.97     12.10 o 
  -7   3  10       83.03       90.39      1.95 o 
  -6   3  10        8.10        8.60      0.63 o 
  -5   3  10      172.18      182.74      2.65 o 
  -4   3  10        1.92        1.31      0.50 o 
  -3   3  10      142.76      157.44      2.64 o 
  -2   3  10      353.47      397.39      7.73 o 
  -1   3  10        0.12        0.68      0.64 o 
   0   3  10      251.74      230.01      4.20 o 
   1   3  10       36.76       33.75      1.47 o 
   2   3  10      524.22      486.27      8.59 o 
   3   3  10     1690.38     1607.91     23.27 o 
   4   3  10        2.94        2.83      0.82 o 
   5   3  10        3.88        4.21      0.78 o 
   6   3  10      101.76      106.06      4.24 o 
   7   3  10        5.74        7.36      1.37 o 
   8   3  10      163.05      178.39      4.85 o 
 -11   4  10      111.55      111.11      3.75 o 
 -10   4  10      151.40      159.53      4.65 o 
  -9   4  10        6.69        7.60      1.37 o 
  -8   4  10       40.52       47.57      1.68 o 
  -7   4  10      131.28      125.04      2.80 o 
  -6   4  10     4050.34     4035.21     52.57 o 
  -5   4  10       96.07       87.62      2.17 o 
  -4   4  10       36.80       40.34      1.26 o 
  -3   4  10        9.84       12.42      0.80 o 
  -2   4  10      235.25      248.88      4.55 o 
  -1   4  10      230.72      241.47      4.07 o 
   0   4  10       35.82       42.35      1.50 o 
   1   4  10       86.23       80.29      1.98 o 
   2   4  10        0.15       -0.68      0.68 o 
   3   4  10     1307.53     1283.06     16.34 o 
   4   4  10     1021.67      977.67     12.70 o 
   5   4  10      240.65      238.64      4.46 o 
   6   4  10       55.14       59.22      2.23 o 
   7   4  10        1.99        1.02      1.06 o 
 -11   5  10       94.08      111.59      3.86 o 
 -10   5  10       28.28       28.96      2.50 o 
  -9   5  10       34.42       33.94      2.23 o 
  -8   5  10       17.08       19.45      1.29 o 
  -7   5  10       10.68       12.58      1.12 o 
  -6   5  10      791.05      786.54     12.01 o 
  -5   5  10      206.63      205.63      3.86 o 
  -4   5  10      132.92      123.95      3.18 o 
  -3   5  10       74.95       62.30      1.63 o 
  -2   5  10       30.29       33.28      1.20 o 
  -1   5  10      172.44      162.12      3.62 o 
   0   5  10       59.01       59.91      1.80 o 
   1   5  10       13.65       20.27      1.25 o 
   2   5  10        1.90        0.59      0.67 o 
   3   5  10      220.57      225.04      3.64 o 
   4   5  10       17.47       14.36      1.00 o 
   5   5  10      333.94      326.48      5.71 o 
   6   5  10       18.37       18.29      1.35 o 
   7   5  10       36.61       43.17      1.97 o 
 -10   6  10       31.09       32.37      2.72 o 
  -9   6  10       25.83       27.70      3.27 o 
  -8   6  10       54.25       53.94      2.29 o 
  -7   6  10      280.55      282.68      5.11 o 
  -6   6  10      864.72      859.57     13.11 o 
  -5   6  10      542.24      562.32     10.33 o 
  -4   6  10       19.76       19.55      1.45 o 
  -3   6  10        0.33        0.30      0.72 o 
  -2   6  10       59.34       67.80      2.04 o 
  -1   6  10      119.70       94.51      2.46 o 
   0   6  10       60.73       63.84      2.06 o 
   1   6  10      402.87      377.76      5.50 o 
   2   6  10       23.30       28.02      1.24 o 
   3   6  10      153.89      133.16      2.75 o 
   4   6  10      107.07       99.87      2.67 o 
   5   6  10       94.34       99.55      2.60 o 
   6   6  10      118.21      111.65      2.89 o 
 -10   7  10       44.67       65.26      2.99 o 
  -9   7  10        1.63        2.18      1.33 o 
  -8   7  10       52.17       49.81      4.38 o 
  -7   7  10      416.67      419.82      8.64 o 
  -6   7  10       86.66       90.04      2.34 o 
  -5   7  10      228.76      234.02      4.46 o 
  -4   7  10      220.82      209.37      4.68 o 
  -3   7  10      323.32      332.25      8.82 o 
  -2   7  10       23.51       20.27      1.22 o 
  -1   7  10        1.18        3.52      0.95 o 
   0   7  10      506.84      449.97      7.60 o 
   1   7  10       25.95       16.67      1.26 o 
   2   7  10       67.67       60.08      2.48 o 
   3   7  10      154.25      139.94      3.22 o 
   4   7  10        6.97        7.34      1.23 o 
   5   7  10       98.23       91.13      3.32 o 
   6   7  10        0.03        1.32      1.23 o 
  -9   8  10       70.97       62.37      3.11 o 
  -8   8  10      450.45      453.09     10.95 o 
  -7   8  10        5.16        3.70      1.50 o 
  -6   8  10        0.14       -0.94      0.94 o 
  -5   8  10        7.13        7.05      1.03 o 
  -4   8  10       96.61       95.40      2.90 o 
  -3   8  10      223.26      235.14      5.11 o 
  -2   8  10        2.41        1.92      1.06 o 
  -1   8  10      126.15      127.10      3.42 o 
   0   8  10        2.28       -0.48      0.97 o 
   1   8  10        1.36        6.63      1.18 o 
   2   8  10       29.56       25.70      1.79 o 
   3   8  10       23.16       26.36      2.15 o 
   4   8  10       18.90       23.26      1.84 o 
   5   8  10        4.22        2.24      1.81 o 
  -8   9  10      196.58      238.25      6.85 o 
  -7   9  10      113.40      121.26      3.82 o 
  -6   9  10       22.51       20.04      1.76 o 
  -5   9  10       51.38       53.33      2.16 o 
  -4   9  10        0.01       -0.14      1.12 o 
  -3   9  10       44.94       55.30      2.27 o 
  -2   9  10      100.79      103.93      4.14 o 
  -1   9  10      222.06      221.93      5.04 o 
   0   9  10      264.90      253.58      5.56 o 
   1   9  10       72.08       64.68      2.51 o 
   2   9  10        1.77        0.13      1.13 o 
   3   9  10        4.07        2.91      1.43 o 
   4   9  10       33.11       33.39      2.22 o 
  -7  10  10       26.48       43.63      3.48 o 
  -6  10  10       42.34       34.83      8.58 o 
  -5  10  10        8.74       13.77      2.00 o 
  -4  10  10       98.00       95.79      3.84 o 
  -3  10  10        1.95        4.03      1.38 o 
  -2  10  10      131.30      132.65      3.74 o 
  -1  10  10       46.45       46.57      2.25 o 
   0  10  10      102.41      107.44      3.37 o 
   1  10  10      246.84      272.08      6.05 o 
   2  10  10        0.26        1.88      1.24 o 
   3  10  10      138.23      139.88      6.97 o 
  -5  11  10        0.29       -0.11      1.48 o 
  -4  11  10       35.52       40.72      2.86 o 
  -3  11  10       10.01       11.56      1.69 o 
  -2  11  10      149.35      189.63      5.33 o 
  -1  11  10        3.17        0.52      2.15 o 
   0  11  10       25.09       25.06      1.96 o 
   1  11  10       41.49       49.35      2.40 o 
 -12   1  11       30.93       37.25      3.72 o 
 -11   1  11       18.74       22.40      3.33 o 
 -10   1  11      469.22      475.75     13.17 o 
  -9   1  11      445.39      442.14     12.32 o 
  -8   1  11      971.04      995.82     18.48 o 
  -7   1  11        9.96        9.93      0.83 o 
  -6   1  11      148.85      173.69      2.54 o 
  -5   1  11      126.27      140.16      2.10 o 
  -4   1  11      919.55      994.04     10.98 o 
  -3   1  11       82.71      112.96      2.06 o 
  -2   1  11      431.11      416.61      6.04 o 
  -1   1  11     1519.09     1464.14     18.87 o 
   0   1  11       77.59       63.98      1.76 o 
   1   1  11     1368.21     1323.21     19.70 o 
   2   1  11     1342.56     1274.45     20.72 o 
   3   1  11      866.78      846.34     14.13 o 
   4   1  11       79.73       71.88      2.18 o 
   5   1  11      128.11      151.34      3.53 o 
   6   1  11        0.66        1.70      1.18 o 
   7   1  11        0.04       -1.12      1.12 o 
 -12   2  11       10.38        6.22      1.78 o 
 -11   2  11        8.21        6.55      1.54 o 
 -10   2  11      285.88      284.36      7.06 o 
  -9   2  11       68.57       80.81      3.02 o 
  -8   2  11      183.03      174.06      3.67 o 
  -7   2  11       35.30       35.63      1.54 o 
  -6   2  11       80.28       87.15      1.71 o 
  -5   2  11      571.21      582.62      8.32 o 
  -4   2  11       44.29       50.08      1.33 o 
  -3   2  11      152.30      155.44      2.60 o 
  -2   2  11      285.28      285.81      5.36 o 
  -1   2  11       75.47       71.74      1.86 o 
   0   2  11      485.29      448.12      8.01 o 
   1   2  11       98.26      103.39      2.66 o 
   2   2  11      527.64      545.53      9.56 o 
   3   2  11       18.44       20.78      1.24 o 
   4   2  11       40.53       32.23      1.38 o 
   5   2  11      352.79      337.09      6.35 o 
   6   2  11       20.96       20.61      1.69 o 
   7   2  11      127.29      115.84      3.69 o 
 -11   3  11       38.73       38.58      2.38 o 
 -10   3  11      127.06      126.96      4.04 o 
  -9   3  11      187.83      197.91      5.42 o 
  -8   3  11      469.55      496.91      8.64 o 
  -7   3  11       13.22       12.48      1.16 o 
  -6   3  11     1464.27     1462.61     19.93 o 
  -5   3  11      576.70      578.46      9.05 o 
  -4   3  11      113.80      114.37      2.58 o 
  -3   3  11      214.25      209.07      3.97 o 
  -2   3  11      328.65      315.79      4.71 o 
  -1   3  11        0.97        1.09      0.70 o 
   0   3  11      311.26      297.46      7.58 o 
   1   3  11       98.52      109.35      2.57 o 
   2   3  11      445.04      417.98      7.66 o 
   3   3  11      691.76      633.39     10.94 o 
   4   3  11      468.47      390.62      6.49 o 
   5   3  11      119.99      115.23      2.97 o 
   6   3  11        1.43        0.90      1.06 o 
   7   3  11      201.98      197.79      5.12 o 
 -11   4  11       47.58       58.22      3.25 o 
 -10   4  11       13.47       10.08      1.81 o 
  -9   4  11       28.79       32.96      2.31 o 
  -8   4  11      104.81      105.48      3.23 o 
  -7   4  11       20.06       21.88      0.99 o 
  -6   4  11       26.74       27.38      1.28 o 
  -5   4  11        3.97        2.19      0.77 o 
  -4   4  11      280.88      261.02      5.19 o 
  -3   4  11        0.02        0.88      0.95 o 
  -2   4  11        6.06        7.47      0.80 o 
  -1   4  11      104.20      103.52      2.88 o 
   0   4  11       18.46       21.87      1.14 o 
   1   4  11       24.00       22.23      1.16 o 
   2   4  11       64.65       64.17      1.82 o 
   3   4  11       73.47       93.37      2.07 o 
   4   4  11        4.22       12.77      1.00 o 
   5   4  11        4.08        3.40      0.94 o 
   6   4  11       40.86       39.43      1.89 o 
   7   4  11        1.37       -0.32      1.27 o 
 -11   5  11       13.20       17.41      2.11 o 
 -10   5  11      205.55      207.19      7.14 o 
  -9   5  11        4.58        3.57      1.37 o 
  -8   5  11      139.24      141.70      4.44 o 
  -7   5  11      253.68      278.93      4.91 o 
  -6   5  11      235.92      231.03      4.28 o 
  -5   5  11      264.53      250.06      4.59 o 
  -4   5  11      150.54      151.80      3.77 o 
  -3   5  11      825.50      817.35     11.62 o 
  -2   5  11      377.03      326.65      8.09 o 
  -1   5  11      145.93      179.88      4.24 o 
   0   5  11       12.44       15.36      1.07 o 
   1   5  11      137.50      126.33      2.73 o 
   2   5  11      149.61      146.49      2.92 o 
   3   5  11      541.08      533.91      7.94 o 
   4   5  11       14.93       12.25      1.47 o 
   5   5  11        9.37        9.93      1.26 o 
   6   5  11      145.09      149.33      3.47 o 
 -10   6  11       41.10       35.51      2.80 o 
  -9   6  11       45.51       42.15      2.99 o 
  -8   6  11      176.46      161.93      6.11 o 
  -7   6  11      396.95      386.59      8.11 o 
  -6   6  11       29.39       22.75      1.27 o 
  -5   6  11      142.15      139.86      3.08 o 
  -4   6  11       54.78       51.42      2.11 o 
  -3   6  11      358.38      349.06      6.46 o 
  -2   6  11       15.10       13.79      1.13 o 
  -1   6  11       44.43       39.53      1.62 o 
   0   6  11      117.07      107.23      2.51 o 
   1   6  11      109.81       98.87      2.29 o 
   2   6  11        2.59        0.03      0.77 o 
   3   6  11       11.17        8.94      0.97 o 
   4   6  11       80.10      100.99      2.68 o 
   5   6  11       48.23       40.63      2.36 o 
   6   6  11       54.51       63.80      2.64 o 
  -9   7  11       39.34       37.78      3.06 o 
  -8   7  11       46.47       52.92      3.37 o 
  -7   7  11       78.95       91.75      3.58 o 
  -6   7  11       60.63       55.34      2.07 o 
  -5   7  11        3.69        5.56      1.08 o 
  -4   7  11       19.47       19.49      1.60 o 
  -3   7  11      576.86      593.29     12.29 o 
  -2   7  11       15.34       14.83      1.35 o 
  -1   7  11        0.42        2.98      1.06 o 
   0   7  11       55.60       44.42      1.97 o 
   1   7  11        0.04       -0.47      0.98 o 
   2   7  11       12.94       21.82      1.46 o 
   3   7  11       57.72       65.82      3.56 o 
   4   7  11       20.89       14.60      1.52 o 
   5   7  11       18.49       15.68      2.45 o 
  -9   8  11       76.28       92.67      4.77 o 
  -8   8  11      136.94      143.85      4.86 o 
  -7   8  11       46.02       47.78      2.70 o 
  -6   8  11      185.68      181.28      4.91 o 
  -5   8  11      130.59      135.51      3.53 o 
  -4   8  11        4.45        4.67      1.15 o 
  -3   8  11        4.45        6.39      1.23 o 
  -2   8  11       10.74        9.69      1.30 o 
  -1   8  11      206.05      175.15      4.25 o 
   0   8  11       28.58       23.28      1.61 o 
   1   8  11       75.98       74.12      2.64 o 
   2   8  11       99.17      105.63      3.27 o 
   3   8  11        0.57        0.55      1.26 o 
   4   8  11        0.90       -0.19      1.21 o 
  -8   9  11        1.75       -0.91      1.52 o 
  -7   9  11        0.12        0.24      1.43 o 
  -6   9  11       38.32       44.19      2.76 o 
  -5   9  11      100.45      106.74      4.78 o 
  -4   9  11      269.15      280.93      6.49 o 
  -3   9  11      377.87      398.50      8.46 o 
  -2   9  11       36.48       36.50      2.00 o 
  -1   9  11       71.50       73.24      2.72 o 
   0   9  11      225.47      230.62      5.28 o 
   1   9  11       69.96       61.33      2.50 o 
   2   9  11        9.37       13.19      1.49 o 
   3   9  11        0.42        0.90      1.31 o 
  -6  10  11       21.46       26.67      3.46 o 
  -5  10  11        1.58       -0.33      1.36 o 
  -4  10  11       46.85       47.90      2.23 o 
  -3  10  11        9.61       13.71      1.56 o 
  -2  10  11       16.52       19.39      2.63 o 
  -1  10  11      464.57      499.20      9.63 o 
   0  10  11       12.84       14.88      2.21 o 
   1  10  11      920.25      944.73     16.81 o 
   2  10  11        0.06       -0.19      1.36 o 
  -3  11  11        1.37        3.36      1.41 o 
  -2  11  11       79.86       87.54      3.20 o 
  -1  11  11      160.67      156.52      4.35 o 
 -11   0  12       76.40       66.25      5.06 o 
 -10   0  12      233.48      231.47     10.64 o 
  -9   0  12      284.13      274.83     11.97 o 
  -8   0  12        2.66        2.32      1.40 o 
  -7   0  12       68.74       64.43      4.32 o 
  -6   0  12      555.48      555.24     10.80 o 
  -5   0  12       73.56       72.97      2.45 o 
  -4   0  12        0.62        0.20      0.83 o 
  -3   0  12      328.27      338.20      6.35 o 
  -2   0  12      577.37      534.63     10.60 o 
  -1   0  12      482.16      449.76     10.48 o 
   0   0  12      407.84      404.45      9.62 o 
   1   0  12     2947.45     2748.48     56.45 o 
   2   0  12       11.79       10.80      1.40 o 
   3   0  12        5.50        8.16      1.86 o 
   4   0  12       89.25       80.18      5.32 o 
   5   0  12        3.88        3.92      1.78 o 
   6   0  12      329.20      325.25     10.16 o 
   7   0  12       50.46       68.49      4.04 o 
 -11   1  12       39.46       35.47      2.53 o 
 -10   1  12       38.30       30.82      2.53 o 
  -9   1  12       92.89       87.81      3.95 o 
  -8   1  12       75.48       67.53      2.46 o 
  -7   1  12        1.52        1.77      0.59 o 
  -6   1  12      158.01      158.59      2.93 o 
  -5   1  12        6.60        5.24      0.75 o 
  -4   1  12        1.18        0.69      0.62 o 
  -3   1  12       41.24       36.14      1.16 o 
  -2   1  12       31.05       27.50      1.20 o 
  -1   1  12      395.06      400.17      6.26 o 
   0   1  12      250.31      244.38      4.54 o 
   1   1  12     2521.01     2351.41     37.44 o 
   2   1  12      471.03      449.28      8.13 o 
   3   1  12      320.25      313.25      7.06 o 
   4   1  12      127.90      135.84      3.76 o 
   5   1  12       18.67       17.61      1.58 o 
   6   1  12        1.14        3.08      1.31 o 
   7   1  12       12.17       15.78      2.40 o 
 -11   2  12       19.01       20.59      2.16 o 
 -10   2  12        6.35        9.30      1.78 o 
  -9   2  12        0.30        0.50      1.40 o 
  -8   2  12      623.52      634.08     12.08 o 
  -7   2  12       24.68       22.66      1.07 o 
  -6   2  12       12.75       12.08      0.91 o 
  -5   2  12       69.54       75.61      2.20 o 
  -4   2  12        6.82        5.30      0.86 o 
  -3   2  12       38.56       45.20      1.47 o 
  -2   2  12      362.66      344.70      6.85 o 
  -1   2  12      473.31      439.29      7.94 o 
   0   2  12       52.12       59.74      2.09 o 
   1   2  12     2455.19     2331.04     37.07 o 
   2   2  12      186.04      180.30      4.30 o 
   3   2  12        9.35        4.79      0.98 o 
   4   2  12       13.04        9.88      1.01 o 
   5   2  12       20.00       19.36      1.63 o 
   6   2  12       12.30       13.32      1.92 o 
   7   2  12        6.25        7.19      1.48 o 
 -11   3  12       73.42       94.54      4.56 o 
 -10   3  12        2.46        5.40      1.67 o 
  -9   3  12      247.28      255.75      6.65 o 
  -8   3  12      417.52      418.70      7.55 o 
  -7   3  12       26.34       30.63      1.82 o 
  -6   3  12      213.28      211.44      4.31 o 
  -5   3  12       98.12       94.36      2.56 o 
  -4   3  12      214.62      191.28      4.09 o 
  -3   3  12        7.12        4.08      0.72 o 
  -2   3  12       54.95       46.45      1.96 o 
  -1   3  12       64.66       76.13      2.15 o 
   0   3  12      157.83      133.65      3.15 o 
   1   3  12      287.04      292.59      5.25 o 
   2   3  12       85.45       78.61      2.45 o 
   3   3  12        1.07        3.57      1.01 o 
   4   3  12      165.76      140.69      3.12 o 
   5   3  12        4.23        4.43      1.23 o 
   6   3  12       14.48       13.89      1.44 o 
 -11   4  12        0.15        1.18      1.66 o 
 -10   4  12       10.74       14.57      1.72 o 
  -9   4  12      545.21      549.68     12.64 o 
  -8   4  12      232.55      228.96      6.24 o 
  -7   4  12      484.76      481.78      7.80 o 
  -6   4  12        0.44       -0.61      0.75 o 
  -5   4  12       30.37       30.27      1.46 o 
  -4   4  12      103.26      107.08      2.82 o 
  -3   4  12      142.46      119.32      2.79 o 
  -2   4  12       10.97        9.45      0.93 o 
  -1   4  12       15.54       14.70      1.13 o 
   0   4  12      277.83      266.64      4.55 o 
   1   4  12        1.30        4.94      0.89 o 
   2   4  12      225.01      198.64      4.01 o 
   3   4  12      801.43      754.30     10.83 o 
   4   4  12      159.38      152.06      3.06 o 
   5   4  12      458.76      442.27      8.20 o 
   6   4  12      110.22      112.38      2.97 o 
 -10   5  12        0.01       -1.06      1.47 o 
  -9   5  12       13.59       10.71      2.79 o 
  -8   5  12       22.93       19.83      2.26 o 
  -7   5  12      298.84      293.01      5.87 o 
  -6   5  12      644.20      642.87     11.34 o 
  -5   5  12       21.99       23.96      1.65 o 
  -4   5  12      138.87      141.03      3.42 o 
  -3   5  12      216.56      202.93      4.05 o 
  -2   5  12      228.75      227.66      4.43 o 
  -1   5  12      109.29       99.20      2.59 o 
   0   5  12       10.70       11.72      1.11 o 
   1   5  12       32.53       34.63      1.78 o 
   2   5  12       19.18       17.96      1.14 o 
   3   5  12      137.93      135.13      2.86 o 
   4   5  12       21.73       22.15      1.42 o 
   5   5  12      167.78      162.78      3.96 o 
   6   5  12        0.27        0.41      1.08 o 
 -10   6  12        9.33       13.58      2.66 o 
  -9   6  12       38.11       39.76      2.99 o 
  -8   6  12       59.18       47.33      3.18 o 
  -7   6  12       50.23       47.38      2.23 o 
  -6   6  12       85.34       78.85      2.45 o 
  -5   6  12       44.78       45.63      1.92 o 
  -4   6  12      223.15      213.24      4.64 o 
  -3   6  12       80.42       82.58      3.18 o 
  -2   6  12        7.30        6.75      1.05 o 
  -1   6  12      191.15      155.72      3.81 o 
   0   6  12       28.03       20.70      1.39 o 
   1   6  12       35.08       33.42      1.49 o 
   2   6  12      112.32       92.50      2.30 o 
   3   6  12        0.30        0.54      0.86 o 
   4   6  12       51.25       53.51      2.74 o 
   5   6  12      258.05      262.51      6.23 o 
  -9   7  12        0.04        0.93      1.69 o 
  -8   7  12      313.80      323.40     10.34 o 
  -7   7  12       20.44       21.10      2.43 o 
  -6   7  12      413.21      444.37      8.26 o 
  -5   7  12      159.90      161.91      3.94 o 
  -4   7  12        1.72        0.48      0.99 o 
  -3   7  12     1744.59     1739.75     28.33 o 
  -2   7  12        1.99        2.68      1.06 o 
  -1   7  12      455.82      397.77      9.42 o 
   0   7  12       84.06       71.52      2.56 o 
   1   7  12       71.28       78.83      2.73 o 
   2   7  12       58.51       59.26      2.30 o 
   3   7  12       20.99       20.70      1.85 o 
   4   7  12        1.39        3.01      1.35 o 
  -8   8  12       89.89       95.68      4.77 o 
  -7   8  12        0.03        0.35      1.38 o 
  -6   8  12        0.79        1.42      1.28 o 
  -5   8  12       67.26       67.06      2.47 o 
  -4   8  12        1.02        2.65      1.12 o 
  -3   8  12      231.03      236.61      5.25 o 
  -2   8  12        6.29        6.81      1.31 o 
  -1   8  12       11.37        8.73      1.32 o 
   0   8  12        2.91        2.25      1.16 o 
   1   8  12      461.12      467.72      8.96 o 
   2   8  12       29.97       28.59      1.84 o 
   3   8  12        9.10       10.47      1.63 o 
   4   8  12        3.10       -1.27      1.52 o 
  -7   9  12        3.63        2.46      1.97 o 
  -6   9  12       10.85        8.47      1.83 o 
  -5   9  12       71.45       64.37      2.95 o 
  -4   9  12       87.16       97.84      3.33 o 
  -3   9  12      160.01      147.69      3.99 o 
  -2   9  12        6.03        3.84      1.28 o 
  -1   9  12       39.24       34.41      1.97 o 
   0   9  12       73.15       72.02      2.93 o 
   1   9  12      151.60      133.68      3.80 o 
   2   9  12      116.26      114.10      3.98 o 
  -5  10  12        1.71        7.39      1.61 o 
  -4  10  12       43.03       55.76      2.52 o 
  -3  10  12        0.46        3.01      1.31 o 
  -2  10  12        0.39       -0.12      1.22 o 
  -1  10  12        0.41        1.46      1.30 o 
   0  10  12       63.32       68.36      2.82 o 
   1  10  12       84.70       77.23      3.00 o 
 -11   1  13        6.50        6.55      1.78 o 
 -10   1  13      933.42      891.62     23.61 o 
  -9   1  13       13.52       10.43      3.59 o 
  -8   1  13       30.04       26.25      1.71 o 
  -7   1  13       27.76       28.00      1.11 o 
  -6   1  13       25.18       25.43      1.39 o 
  -5   1  13        1.10        0.31      0.75 o 
  -4   1  13       12.47       13.14      1.05 o 
  -3   1  13       18.15       20.80      1.07 o 
  -2   1  13      433.33      432.25      6.28 o 
  -1   1  13      150.16      158.64      3.41 o 
   0   1  13      127.05      118.29      2.87 o 
   1   1  13      382.72      382.60      7.21 o 
   2   1  13       51.98       57.23      2.09 o 
   3   1  13       54.34       50.11      2.04 o 
   4   1  13      121.18      118.59      3.44 o 
   5   1  13       20.28       23.29      1.82 o 
   6   1  13        0.21        0.61      1.24 o 
 -11   2  13       69.86       63.72      3.56 o 
 -10   2  13      235.88      235.00      7.81 o 
  -9   2  13       20.88       18.81      2.93 o 
  -8   2  13     1490.08     1561.78     32.86 o 
  -7   2  13        3.56        1.95      0.77 o 
  -6   2  13      199.15      198.84      4.15 o 
  -5   2  13      125.73      126.93      3.08 o 
  -4   2  13        0.06       -0.40      0.80 o 
  -3   2  13      123.13      123.57      2.82 o 
  -2   2  13      447.02      443.60      9.56 o 
  -1   2  13     2088.57     1991.98     31.97 o 
   0   2  13     1199.15     1130.22     17.07 o 
   1   2  13      302.91      275.05      5.56 o 
   2   2  13        2.53        2.23      0.94 o 
   3   2  13        5.15        6.07      1.04 o 
   4   2  13      131.61      114.53      2.77 o 
   5   2  13        0.78        0.97      1.37 o 
   6   2  13      155.92      186.29      5.05 o 
 -11   3  13        4.55        6.65      1.85 o 
 -10   3  13        2.06        4.62      1.86 o 
  -9   3  13       61.19       55.75      4.79 o 
  -8   3  13      179.17      178.43      6.30 o 
  -7   3  13        0.16        0.98      0.81 o 
  -6   3  13       23.55       23.71      1.34 o 
  -5   3  13      683.56      690.39     11.89 o 
  -4   3  13       31.28       33.38      1.56 o 
  -3   3  13       43.45       47.46      1.75 o 
  -2   3  13        0.93       -0.62      0.70 o 
  -1   3  13       18.61       13.78      1.46 o 
   0   3  13      180.21      167.16      4.22 o 
   1   3  13       12.77        7.05      0.98 o 
   2   3  13       38.00       41.01      1.69 o 
   3   3  13        0.44        1.16      1.00 o 
   4   3  13        3.59        2.27      1.06 o 
   5   3  13       75.73       84.68      3.12 o 
   6   3  13      240.82      251.86      6.15 o 
 -10   4  13       18.54       27.66      3.72 o 
  -9   4  13        0.25       -1.47      1.47 o 
  -8   4  13        4.95        7.00      1.90 o 
  -7   4  13       25.58       25.46      1.35 o 
  -6   4  13       88.35       94.06      2.65 o 
  -5   4  13       10.63       10.06      1.12 o 
  -4   4  13       61.28       67.82      2.29 o 
  -3   4  13        4.38        0.84      0.82 o 
  -2   4  13       21.70       23.23      2.00 o 
  -1   4  13       67.68       71.79      2.20 o 
   0   4  13       30.65       23.28      1.37 o 
   1   4  13       29.31       18.62      1.29 o 
   2   4  13        4.55        3.35      0.97 o 
   3   4  13      266.60      259.53      4.54 o 
   4   4  13        1.28        2.45      1.02 o 
   5   4  13       46.67       56.02      3.02 o 
 -10   5  13      118.00      138.61      5.72 o 
  -9   5  13       64.98       71.57      3.94 o 
  -8   5  13     1108.75     1104.37     29.06 o 
  -7   5  13      450.92      466.94      9.67 o 
  -6   5  13      222.31      217.87      4.92 o 
  -5   5  13       47.40       45.07      2.22 o 
  -4   5  13      133.30      128.41      3.33 o 
  -3   5  13        7.34        5.29      1.11 o 
  -2   5  13       44.91       50.77      1.86 o 
  -1   5  13        0.94        0.90      0.95 o 
   0   5  13      100.49      104.08      3.04 o 
   1   5  13       95.00       90.24      2.83 o 
   2   5  13      108.36       92.42      2.33 o 
   3   5  13        9.74        8.91      1.09 o 
   4   5  13        0.12        0.25      1.06 o 
   5   5  13      124.79      116.12      3.75 o 
  -9   6  13        1.26        3.96      1.78 o 
  -8   6  13     1147.82     1192.66     31.51 o 
  -7   6  13       10.35        8.08      1.55 o 
  -6   6  13      471.16      471.73      8.67 o 
  -5   6  13      249.47      235.57      5.05 o 
  -4   6  13       23.21       22.05      1.52 o 
  -3   6  13      187.92      182.65      4.30 o 
  -2   6  13        6.56        3.68      1.09 o 
  -1   6  13      301.34      246.80      5.35 o 
   0   6  13        9.84       15.36      1.42 o 
   1   6  13        7.73       10.42      1.32 o 
   2   6  13      151.73      143.18      3.28 o 
   3   6  13       57.95       63.04      2.11 o 
   4   6  13       81.97       95.00      2.97 o 
  -9   7  13       62.60       57.98      6.65 o 
  -8   7  13        1.94        0.93      2.53 o 
  -7   7  13       34.02       36.72      2.49 o 
  -6   7  13        0.34       -0.42      1.12 o 
  -5   7  13       21.07       20.54      1.53 o 
  -4   7  13       14.29       12.55      1.36 o 
  -3   7  13       50.58       45.26      2.47 o 
  -2   7  13      138.32      143.78      3.78 o 
  -1   7  13      307.68      259.19      5.77 o 
   0   7  13        0.25        1.69      1.08 o 
   1   7  13      161.12      166.00      4.21 o 
   2   7  13        4.32        3.25      1.18 o 
   3   7  13        0.04       -0.88      1.24 o 
   4   7  13      104.32      114.45      4.66 o 
  -8   8  13      264.44      273.33      9.50 o 
  -7   8  13        7.67        6.48      2.04 o 
  -6   8  13        7.35       12.31      1.66 o 
  -5   8  13       47.17       64.66      2.53 o 
  -4   8  13       28.46       28.78      1.77 o 
  -3   8  13       92.60       87.58      3.96 o 
  -2   8  13        0.01        1.12      1.11 o 
  -1   8  13        7.38        6.63      1.31 o 
   0   8  13       60.14       48.89      2.28 o 
   1   8  13       28.11       30.22      1.92 o 
   2   8  13        2.79        7.26      1.44 o 
   3   8  13       91.11      108.53      3.92 o 
  -6   9  13       19.22       15.65      2.10 o 
  -5   9  13      205.18      210.56      7.76 o 
  -4   9  13       66.36       74.78      2.86 o 
  -3   9  13       12.94       16.52      2.34 o 
  -2   9  13       11.87        6.86      1.43 o 
  -1   9  13        0.00       -0.42      1.23 o 
   0   9  13        1.10        1.93      1.30 o 
   1   9  13       82.30      100.07      3.73 o 
  -4  10  13      437.46      516.65     11.33 o 
  -3  10  13      313.17      335.67      7.17 o 
  -2  10  13       15.46       20.62      1.84 o 
  -1  10  13      104.66      114.06      3.68 o 
 -11   0  14      484.71      446.17     18.36 o 
 -10   0  14     3343.27     3335.79    117.06 o 
  -9   0  14       27.53       25.28      3.46 o 
  -8   0  14        1.54       -0.40      1.51 o 
  -7   0  14      121.24      128.63      4.03 o 
  -6   0  14       44.24       47.62      2.38 o 
  -5   0  14        2.07        1.44      1.15 o 
  -4   0  14      135.81      123.68      4.08 o 
  -3   0  14       44.46       37.85      3.78 o 
  -2   0  14      997.04      960.74     20.98 o 
  -1   0  14     5755.24     5307.62    107.68 o 
   0   0  14     2470.24     2496.74     51.69 o 
   1   0  14        0.10       -0.61      1.13 o 
   2   0  14       93.80       95.53      3.62 o 
   3   0  14      418.36      415.88     15.96 o 
   4   0  14      147.97      156.44      8.78 o 
   5   0  14       69.39       72.87      4.23 o 
 -11   1  14        0.32        0.78      1.59 o 
 -10   1  14       61.85       73.83      8.25 o 
  -9   1  14      104.17       97.42      5.06 o 
  -8   1  14        6.94        5.09      1.24 o 
  -7   1  14        2.10        3.04      0.82 o 
  -6   1  14        5.31        2.57      0.83 o 
  -5   1  14      208.75      196.50      3.94 o 
  -4   1  14      113.68      108.47      2.67 o 
  -3   1  14      278.40      266.56      4.97 o 
  -2   1  14     1540.39     1485.83     20.55 o 
  -1   1  14      427.95      411.20      7.11 o 
   0   1  14       70.89       71.93      2.24 o 
   1   1  14        1.87        2.30      0.97 o 
   2   1  14        0.82       -0.85      0.87 o 
   3   1  14        9.62       13.59      1.30 o 
   4   1  14       17.55       20.64      2.45 o 
   5   1  14        0.80       -1.19      1.19 o 
 -11   2  14       19.92       19.82      2.45 o 
 -10   2  14      347.75      362.87     11.00 o 
  -9   2  14       19.48       15.28      2.07 o 
  -8   2  14      165.28      148.88     10.24 o 
  -7   2  14      167.84      171.31      3.78 o 
  -6   2  14       79.79       80.94      2.41 o 
  -5   2  14      746.04      712.78     12.27 o 
  -4   2  14       88.08       84.32      2.54 o 
  -3   2  14      188.12      171.25      3.95 o 
  -2   2  14      608.79      594.18      9.63 o 
  -1   2  14     1171.90     1129.16     18.82 o 
   0   2  14      138.09      146.25      3.78 o 
   1   2  14      125.45      111.90      3.11 o 
   2   2  14      158.47      149.14      3.68 o 
   3   2  14        6.15        6.45      1.10 o 
   4   2  14       43.93       44.19      1.96 o 
   5   2  14       36.29       37.02      2.81 o 
 -10   3  14      127.40      145.93      6.12 o 
  -9   3  14       22.76       22.64      2.53 o 
  -8   3  14      124.26      122.84      8.25 o 
  -7   3  14      132.46      131.61      3.25 o 
  -6   3  14       13.28       14.15      1.21 o 
  -5   3  14       67.50       71.36      2.34 o 
  -4   3  14       13.59       12.45      1.22 o 
  -3   3  14        6.33        5.31      1.09 o 
  -2   3  14      102.65      102.21      3.77 o 
  -1   3  14       13.62       17.61      1.44 o 
   0   3  14       90.08      100.90      2.69 o 
   1   3  14      158.68      157.27      3.83 o 
   2   3  14       41.65       43.59      1.94 o 
   3   3  14       24.76       24.56      1.57 o 
   4   3  14        0.81       -1.22      1.31 o 
   5   3  14        0.00       -0.59      1.21 o 
 -10   4  14      220.82      228.93      7.98 o 
  -9   4  14       41.50       42.56      3.18 o 
  -8   4  14      166.26      164.13      8.11 o 
  -7   4  14      117.11      132.08      3.80 o 
  -6   4  14       21.22       18.35      1.36 o 
  -5   4  14       96.45       96.83      2.79 o 
  -4   4  14      329.77      308.53      6.16 o 
  -3   4  14     1687.01     1576.46     25.74 o 
  -2   4  14       43.82       44.38      1.97 o 
  -1   4  14       85.18       71.36      2.64 o 
   0   4  14       31.25       27.25      1.66 o 
   1   4  14       46.79       53.85      2.86 o 
   2   4  14      170.75      130.44      3.47 o 
   3   4  14       92.10      100.15      2.70 o 
   4   4  14       54.14       69.03      2.88 o 
   5   4  14      151.08      174.36      4.82 o 
 -10   5  14      120.11      142.19      5.91 o 
  -9   5  14        2.45        4.96      2.26 o 
  -8   5  14       14.39       13.01      2.26 o 
  -7   5  14        0.46        2.01      1.21 o 
  -6   5  14       13.88       13.64      1.28 o 
  -5   5  14      137.23      139.18      3.55 o 
  -4   5  14       32.54       30.16      1.69 o 
  -3   5  14       14.05        9.52      1.28 o 
  -2   5  14        4.78        4.56      1.19 o 
  -1   5  14        0.26       -0.99      0.99 o 
   0   5  14        3.58        2.20      1.11 o 
   1   5  14      107.24       97.43      3.04 o 
   2   5  14       59.91       53.19      1.97 o 
   3   5  14      152.85      166.59      4.02 o 
   4   5  14        1.31        2.20      1.38 o 
  -9   6  14       10.65       15.75      3.06 o 
  -8   6  14       33.78       35.40      3.10 o 
  -7   6  14      119.80      112.32      4.13 o 
  -6   6  14      113.44      130.40      4.02 o 
  -5   6  14      126.55      119.19      3.46 o 
  -4   6  14       13.82       13.29      1.39 o 
  -3   6  14       55.69       58.17      2.44 o 
  -2   6  14       21.10       21.40      1.63 o 
  -1   6  14        0.55        2.03      1.14 o 
   0   6  14        5.02        6.31      1.34 o 
   1   6  14       10.15       10.85      1.40 o 
   2   6  14      205.24      198.85      4.73 o 
   3   6  14      135.01      179.00      4.30 o 
  -8   7  14       39.69       38.61      3.37 o 
  -7   7  14       86.77       87.06      3.72 o 
  -6   7  14      341.00      383.32      9.60 o 
  -5   7  14        1.02        0.10      1.26 o 
  -4   7  14       60.78       72.12      2.61 o 
  -3   7  14        1.56        3.55      1.23 o 
  -2   7  14      209.35      220.19      5.11 o 
  -1   7  14       38.34       34.01      1.96 o 
   0   7  14        0.32       -0.81      1.09 o 
   1   7  14       39.60       35.96      2.04 o 
   2   7  14       67.55       75.15      2.79 o 
   3   7  14       44.32       56.81      2.85 o 
  -7   8  14       19.25       25.91      2.91 o 
  -6   8  14      393.34      414.40     10.54 o 
  -5   8  14      406.28      420.66      8.24 o 
  -4   8  14       56.31       54.93      2.64 o 
  -3   8  14        9.16        7.22      1.38 o 
  -2   8  14      274.66      289.76      6.32 o 
  -1   8  14      102.13       93.52      3.18 o 
   0   8  14      120.78      118.05      3.61 o 
   1   8  14        4.99        5.51      1.40 o 
  -5   9  14      103.54       95.30      3.76 o 
  -4   9  14        5.97        6.50      1.46 o 
  -3   9  14        8.65        8.46      1.48 o 
  -2   9  14       36.94       52.67      2.95 o 
  -1   9  14        0.05        1.17      1.32 o 
   0   9  14      329.83      383.68      7.92 o 
 -10   1  15      304.42      324.69     10.25 o 
  -9   1  15      329.40      347.89     10.63 o 
  -8   1  15       28.66       34.37      3.44 o 
  -7   1  15       14.35       15.87      1.15 o 
  -6   1  15       20.37       18.86      1.27 o 
  -5   1  15       10.29        8.92      1.07 o 
  -4   1  15       17.30       21.13      1.37 o 
  -3   1  15      142.47      125.83      3.07 o 
  -2   1  15       15.67       14.98      1.28 o 
  -1   1  15      363.99      398.22      7.00 o 
   0   1  15      350.12      334.90      6.61 o 
   1   1  15       24.19       22.90      1.70 o 
   2   1  15      228.62      212.55      4.77 o 
   3   1  15      117.65      111.37      3.15 o 
   4   1  15        2.72        2.93      1.88 o 
 -10   2  15       50.33       52.38      3.48 o 
  -9   2  15      147.27      154.96      6.11 o 
  -8   2  15        6.85        7.55      1.88 o 
  -7   2  15      118.15      122.61      3.13 o 
  -6   2  15       79.49       87.00      2.64 o 
  -5   2  15      134.63      132.42      3.36 o 
  -4   2  15      596.42      577.00     10.37 o 
  -3   2  15      108.41      118.08      3.23 o 
  -2   2  15      115.52      124.24      3.32 o 
  -1   2  15      320.20      323.91      7.33 o 
   0   2  15       54.99       40.12      1.89 o 
   1   2  15      188.21      183.04      5.99 o 
   2   2  15        6.57        7.37      1.19 o 
   3   2  15       16.17       18.09      1.50 o 
   4   2  15       11.36       12.06      1.65 o 
 -10   3  15       35.88       39.16      3.10 o 
  -9   3  15       17.90       11.18      2.16 o 
  -8   3  15       80.31       88.40      6.52 o 
  -7   3  15        7.05        5.73      1.27 o 
  -6   3  15       47.27       43.96      1.86 o 
  -5   3  15       31.11       31.56      1.75 o 
  -4   3  15       67.63       59.29      2.30 o 
  -3   3  15      347.01      324.70      6.51 o 
  -2   3  15       14.00       15.23      1.66 o 
  -1   3  15        5.42        7.90      1.23 o 
   0   3  15      190.93      182.78      4.32 o 
   1   3  15        1.85        1.87      1.06 o 
   2   3  15      102.67       94.09      2.99 o 
   3   3  15        5.78        4.57      1.15 o 
   4   3  15        6.69        7.45      1.56 o 
 -10   4  15       11.57        7.31      2.16 o 
  -9   4  15      125.29      127.99      5.55 o 
  -8   4  15      198.11      212.34      7.62 o 
  -7   4  15      340.60      341.80      7.60 o 
  -6   4  15        5.29        7.79      1.15 o 
  -5   4  15       86.10       93.30      2.83 o 
  -4   4  15      247.57      251.31      5.42 o 
  -3   4  15      111.34      138.68      3.65 o 
  -2   4  15      101.91      114.23      3.26 o 
  -1   4  15       13.01       10.41      1.28 o 
   0   4  15       80.53       79.62      2.73 o 
   1   4  15      112.30      116.42      5.23 o 
   2   4  15      171.91      177.13      4.35 o 
   3   4  15       71.06       65.69      2.48 o 
   4   4  15        7.27        4.35      1.56 o 
  -9   5  15       22.46       12.18      2.23 o 
  -8   5  15       18.76       21.11      2.93 o 
  -7   5  15      118.30      127.24      4.40 o 
  -6   5  15        5.68        4.60      1.12 o 
  -5   5  15        0.35        0.34      1.15 o 
  -4   5  15       50.16       49.54      2.15 o 
  -3   5  15      789.89      740.15     13.06 o 
  -2   5  15        2.96        3.37      1.15 o 
  -1   5  15        7.28        7.71      1.54 o 
   0   5  15      197.17      174.21      4.35 o 
   1   5  15        4.68        4.47      1.31 o 
   2   5  15       32.91       31.61      1.69 o 
   3   5  15       15.46        9.59      1.43 o 
  -8   6  15       57.19       60.00      3.85 o 
  -7   6  15        7.66        7.47      1.74 o 
  -6   6  15      105.61       96.78      3.51 o 
  -5   6  15        7.29        6.66      1.24 o 
  -4   6  15       94.50       96.78      3.04 o 
  -3   6  15      250.21      235.95      5.91 o 
  -2   6  15       10.55       17.67      1.64 o 
  -1   6  15      100.60       97.22      3.14 o 
   0   6  15        0.06       -0.06      1.06 o 
   1   6  15       46.59       44.79      2.21 o 
   2   6  15       19.46       13.98      1.57 o 
  -7   7  15       13.92       12.12      2.53 o 
  -6   7  15       24.49       27.12      2.12 o 
  -5   7  15        7.41        6.06      1.32 o 
  -4   7  15       41.59       54.18      2.34 o 
  -3   7  15       15.91       14.77      1.90 o 
  -2   7  15       47.44       45.95      2.26 o 
  -1   7  15      127.52      114.96      3.49 o 
   0   7  15       44.64       36.28      2.09 o 
   1   7  15       65.41       83.80      4.39 o 
  -6   8  15        5.51        8.97      1.94 o 
  -5   8  15        0.19        0.45      1.46 o 
  -4   8  15      143.10      176.49      5.60 o 
  -3   8  15      137.40      120.29      3.68 o 
  -2   8  15       16.92       17.05      1.70 o 
  -1   8  15      163.26      211.69      5.21 o 
   0   8  15       54.49       58.91      2.63 o 
 -10   0  16      300.59      336.03     15.17 o 
  -9   0  16        0.01        3.46      2.39 o 
  -8   0  16       14.88       18.89      3.19 o 
  -7   0  16      222.24      248.56      6.84 o 
  -6   0  16        1.95        0.81      1.29 o 
  -5   0  16       26.18       30.75      2.18 o 
  -4   0  16      126.74      115.91      4.19 o 
  -3   0  16       48.66       47.84      3.33 o 
  -2   0  16      546.93      511.27     12.56 o 
  -1   0  16      496.39      483.07     11.71 o 
   0   0  16       44.14       39.84      2.60 o 
   1   0  16       51.74       50.96      2.86 o 
   2   0  16       62.25       80.75      4.31 o 
   3   0  16      330.35      351.59     11.08 o 
 -10   1  16      153.32      170.22      6.58 o 
  -9   1  16      125.30      141.18      5.83 o 
  -8   1  16       27.71       36.00      4.12 o 
  -7   1  16      171.60      185.20      4.86 o 
  -6   1  16       29.51       36.86      1.66 o 
  -5   1  16       91.37       96.93      2.67 o 
  -4   1  16      151.13      141.81      3.40 o 
  -3   1  16       68.69       71.51      2.37 o 
  -2   1  16      631.60      587.25      9.79 o 
  -1   1  16       19.81       23.86      1.69 o 
   0   1  16       72.19       72.31      2.61 o 
   1   1  16       46.88       53.22      2.22 o 
   2   1  16        6.71        7.54      1.27 o 
   3   1  16        3.34        1.57      1.56 o 
   4   1  16       57.26       56.44      3.95 o 
 -10   2  16       17.37       18.24      2.45 o 
  -9   2  16       20.56       24.34      2.63 o 
  -8   2  16      165.16      183.68      6.86 o 
  -7   2  16       67.26       58.73      2.55 o 
  -6   2  16       67.92       67.93      2.38 o 
  -5   2  16        7.19        9.99      1.24 o 
  -4   2  16       61.14       63.34      2.42 o 
  -3   2  16      463.60      442.67      8.42 o 
  -2   2  16      113.40      121.23      3.42 o 
  -1   2  16        2.16        2.46      1.15 o 
   0   2  16       19.46       20.70      1.59 o 
   1   2  16        6.31        5.65      1.26 o 
   2   2  16      116.65      132.54      3.84 o 
   3   2  16        0.02        0.00      1.24 o 
  -9   3  16       74.49       90.18      4.69 o 
  -8   3  16        0.11        0.66      1.78 o 
  -7   3  16        0.57        1.46      1.21 o 
  -6   3  16       87.33       97.50      2.96 o 
  -5   3  16      121.53      105.66      3.08 o 
  -4   3  16      119.47      123.99      3.42 o 
  -3   3  16      455.04      482.59      9.06 o 
  -2   3  16      498.32      480.57      9.06 o 
  -1   3  16       41.29       41.02      2.01 o 
   0   3  16       75.40       61.46      2.44 o 
   1   3  16        1.18        3.05      1.20 o 
   2   3  16       32.24       36.45      2.04 o 
   3   3  16       18.55       19.87      1.91 o 
  -9   4  16       29.98       29.15      2.99 o 
  -8   4  16       65.40       70.11      4.14 o 
  -7   4  16        9.38        7.31      1.77 o 
  -6   4  16      275.77      255.21      5.45 o 
  -5   4  16       40.73       36.92      1.90 o 
  -4   4  16       77.21       78.30      2.72 o 
  -3   4  16      498.92      493.24      9.50 o 
  -2   4  16      269.11      261.95      5.75 o 
  -1   4  16       82.34       73.89      2.71 o 
   0   4  16       64.60       55.41      2.37 o 
   1   4  16       33.75       37.58      2.04 o 
   2   4  16      143.64      174.91      4.41 o 
   3   4  16       35.17       47.61      2.28 o 
  -8   5  16      717.45      749.58     21.07 o 
  -7   5  16        2.99        2.64      1.52 o 
  -6   5  16       21.74       20.31      1.55 o 
  -5   5  16       77.66       78.42      2.77 o 
  -4   5  16       53.11       53.41      2.28 o 
  -3   5  16        5.09       12.19      1.83 o 
  -2   5  16        6.41        5.37      1.26 o 
  -1   5  16       77.16       71.43      2.70 o 
   0   5  16       75.52       82.38      2.92 o 
   1   5  16        1.74       -0.71      1.16 o 
   2   5  16      188.45      215.63      5.00 o 
  -7   6  16        3.51        7.57      2.79 o 
  -6   6  16        3.86        2.89      1.45 o 
  -5   6  16      330.24      336.59      6.94 o 
  -4   6  16       98.50       97.16      3.15 o 
  -3   6  16       50.32       38.04      2.08 o 
  -2   6  16        8.19        7.39      1.40 o 
  -1   6  16       10.28       13.43      1.59 o 
   0   6  16        2.60       -0.95      1.18 o 
   1   6  16       98.77      107.56      3.51 o 
  -6   7  16       17.53       20.91      2.29 o 
  -5   7  16      203.76      189.13      4.72 o 
  -4   7  16       10.15       10.63      1.52 o 
  -3   7  16      176.61      192.62      4.84 o 
  -2   7  16        2.43        1.20      1.27 o 
  -1   7  16        6.58        8.89      1.54 o 
   0   7  16       54.86       56.68      2.65 o 
  -3   8  16        0.42        0.88      1.51 o 
  -9   1  17       46.00       52.54      3.66 o 
  -8   1  17       27.33       28.72      3.72 o 
  -7   1  17      153.70      159.36      4.05 o 
  -6   1  17      114.30      113.23      2.99 o 
  -5   1  17      270.62      254.35      5.07 o 
  -4   1  17        4.34        4.78      1.13 o 
  -3   1  17       65.86       60.53      2.78 o 
  -2   1  17      372.37      332.94      6.27 o 
  -1   1  17      261.66      240.02      5.41 o 
   0   1  17       59.40       70.08      2.63 o 
   1   1  17        6.82        7.58      1.36 o 
   2   1  17       11.53       13.66      1.52 o 
  -9   2  17      114.56      128.97      5.74 o 
  -8   2  17       59.04       58.40      3.76 o 
  -7   2  17      182.78      191.52      5.07 o 
  -6   2  17        7.70        5.19      1.23 o 
  -5   2  17      440.89      419.44      8.13 o 
  -4   2  17      324.52      285.76      6.06 o 
  -3   2  17      160.31      155.74      4.07 o 
  -2   2  17       86.34       73.17      2.74 o 
  -1   2  17        0.84        4.23      1.28 o 
   0   2  17       14.71       21.45      1.82 o 
   1   2  17        1.94        1.84      1.17 o 
   2   2  17       42.63       53.23      2.61 o 
  -9   3  17        6.24        3.99      2.07 o 
  -8   3  17      140.89      140.43     10.64 o 
  -7   3  17      199.27      198.60     10.26 o 
  -6   3  17      200.54      214.68      4.88 o 
  -5   3  17      795.95      802.62     14.08 o 
  -4   3  17       44.03       38.42      1.99 o 
  -3   3  17     1022.30      990.73     17.06 o 
  -2   3  17       30.16       35.07      1.99 o 
  -1   3  17        0.71        6.17      1.34 o 
   0   3  17      214.97      234.76      5.41 o 
   1   3  17       39.85       40.44      2.13 o 
   2   3  17        1.11        2.56      1.77 o 
  -8   4  17       71.13       66.78      7.85 o 
  -7   4  17       90.33       92.99      4.88 o 
  -6   4  17       55.57       56.61      2.36 o 
  -5   4  17        2.88        1.90      1.21 o 
  -4   4  17        9.98        8.95      1.96 o 
  -3   4  17      165.94      180.17      4.51 o 
  -2   4  17        0.46        1.42      1.19 o 
  -1   4  17       27.12       29.76      1.92 o 
   0   4  17        0.01       -0.51      1.16 o 
   1   4  17       89.54       92.20      3.15 o 
  -7   5  17        7.67        5.93      2.16 o 
  -6   5  17        4.70        4.35      1.55 o 
  -5   5  17      342.52      331.44      6.94 o 
  -4   5  17        0.41        1.91      1.25 o 
  -3   5  17      158.75      143.54      3.99 o 
  -2   5  17        0.97        1.06      1.22 o 
  -1   5  17       80.26       87.39      3.09 o 
   0   5  17        1.06        0.16      1.21 o 
   1   5  17      545.79      636.90     11.80 o 
  -6   6  17        1.11       -0.60      1.45 o 
  -5   6  17      270.84      263.18      5.89 o 
  -4   6  17      273.69      268.61      6.01 o 
  -3   6  17       39.23       56.23      2.51 o 
  -2   6  17       10.17       10.29      1.54 o 
  -1   6  17       48.82       52.43      2.54 o 
  -3   7  17      129.19      144.58      4.72 o 
  -8   0  18       52.11       56.14      5.59 o 
  -7   0  18      178.46      169.46     12.11 o 
  -6   0  18        8.44        8.78      2.51 o 
  -5   0  18       76.87       77.87      3.97 o 
  -4   0  18        1.52       -0.05      1.52 o 
  -3   0  18      147.59      145.89      5.21 o 
  -2   0  18       49.58       49.40      3.53 o 
  -1   0  18      455.21      439.86     11.31 o 
   0   0  18      101.52      124.50      4.80 o 
   1   0  18      338.81      411.79     12.89 o 
  -8   1  18       34.81       46.71      3.57 o 
  -7   1  18       11.36       15.76      1.85 o 
  -6   1  18       19.76       17.97      1.46 o 
  -5   1  18      168.77      172.28      4.01 o 
  -4   1  18        1.23       -1.03      1.03 o 
  -3   1  18      162.80      157.38      3.81 o 
  -2   1  18        2.01        4.86      1.29 o 
  -1   1  18      373.07      369.07      7.56 o 
   0   1  18        6.31        8.82      1.51 o 
   1   1  18       16.15       11.09      1.52 o 
  -8   2  18       62.12       61.97      5.59 o 
  -7   2  18       33.93       34.24      2.76 o 
  -6   2  18      141.21      131.21      3.64 o 
  -5   2  18       23.85       27.29      1.80 o 
  -4   2  18        4.59        2.51      1.28 o 
  -3   2  18       35.39       27.97      1.89 o 
  -2   2  18        0.81        0.28      1.12 o 
  -1   2  18      386.80      408.65      8.18 o 
   0   2  18      120.35      138.56      5.62 o 
   1   2  18       11.83       16.56      1.65 o 
  -7   3  18      153.85      151.93      6.49 o 
  -6   3  18      224.93      232.00      5.33 o 
  -5   3  18       46.68       40.60      2.54 o 
  -4   3  18      119.62      107.88      3.32 o 
  -3   3  18      262.64      274.18      6.11 o 
  -2   3  18       33.62       42.76      2.23 o 
  -1   3  18      130.42      140.66      3.99 o 
   0   3  18        8.56       19.19      1.73 o 
  -7   4  18      145.43      131.80      6.11 o 
  -6   4  18       52.27       60.28      2.87 o 
  -5   4  18       72.31       57.39      2.48 o 
  -4   4  18      100.21       99.30      4.45 o 
  -3   4  18       79.33       88.11      3.11 o 
  -2   4  18        0.06       -0.61      1.18 o 
  -1   4  18       34.39       40.95      2.25 o 
   0   4  18        3.93        9.81      1.59 o 
  -6   5  18       24.64       18.99      2.08 o 
  -5   5  18      308.00      342.34      7.22 o 
  -4   5  18       16.19       22.84      1.87 o 
  -3   5  18       49.54       50.54      2.45 o 
  -2   5  18       34.75       37.26      3.76 o 
  -1   5  18       15.98       19.91      1.87 o 
  -7   1  19      296.08      297.67      8.49 o 
  -6   1  19       16.87       16.37      1.61 o 
  -5   1  19        0.56        0.91      1.20 o 
  -4   1  19       17.77       21.99      1.80 o 
  -3   1  19       95.56       89.53      3.16 o 
  -2   1  19      434.27      422.80      8.49 o 
  -1   1  19       60.64       72.28      3.95 o 
  -6   2  19        0.47        1.65      1.48 o 
  -5   2  19       28.99       29.66      2.01 o 
  -4   2  19       37.44       35.66      2.12 o 
  -3   2  19      108.22       94.63      4.11 o 
  -2   2  19      214.77      207.53      5.16 o 
  -1   2  19        5.01        4.68      1.45 o 
  -6   3  19       11.00        6.27      1.63 o 
  -5   3  19       15.30        7.84      1.46 o 
  -4   3  19       22.33       15.88      1.69 o 
  -3   3  19       98.97      103.22      3.44 o 
  -2   3  19       18.41       25.72      1.99 o 
  -4   4  19       47.89       48.03      2.78 o 
  -3   4  19        0.06       -1.18      1.18 o 
                                                 
